# Supplementary material for: Uncovering the Molecular Signatures of Rare Genetic Diseases in the Punjabi Population
Source: Int J Mol Sci. 2025 Dec 24;27(1):206. doi: 10.3390/ijms27010206 (PMC12785397; doi:10.3390/ijms27010206)
Supplement: Supplementary file 1 [file ijms-27-00206-s001.zip]

Archive with 4 entries (4 files):
- List of supplementary tables.pdf
- Supplementary Figures.pdf
- Supplementary Table S1_Tabassum et al.xlsx
- Supplementary Table S2 _Tabassum et al.xlsx
