# Supplementary material for: Uncovering the Molecular Signatures of Rare Genetic Diseases in the Punjabi Population
Source: Int J Mol Sci. 2025 Dec 24;27(1):206. doi: 10.3390/ijms27010206 (PMC12785397; doi:10.3390/ijms27010206)
Supplement: Supplementary file 1 [file ijms-27-00206-s001.zip › Supplementary Table S2 _Tabassum et al.xlsx]

## Sheet: Table S2A
Supplemetary Table S2A: Family wise molecular genetic information of RGD families
Family no.	Disease	Associated Genes	Position	Mutation	Associated Variant	SNP IDENTIFIER (rsId)	Reference Base	Altered Base	Type/Classification			GNOMAD Allele Frequency
									Primary Variant	Secondary Variant	VUS	South Asian	European (Non-Finnish)	African/ African American	Admixed American	East Asian	European (Finnish)	Ashkenazi Jewish	Middle Eastern	Amish	Remaining	XX	XY	Total
1	Sandhoff Disease	HEXB	chr5-74718976-G-A	SNV	NM_000521.3:c.1417+5G>A	rs763517499	G	A	Likely Pathogenic		No	5.49e-05	4.238e-06	0	0	0	0	0	0	0	0	1.231e-06	1.123e-05	6.196e-06
	Chime Syndrome	PIGL	chr17-16217230-G-A	SNV	NM_004278.4:c.65G>T	rs150000731	G	T		Missense Pathogenic	No	0	0	0.0002403	0	0	0	0	0	0	0	1.6e-05	6.239e-06	1.115e-05
2	Pseudo Hypo Aldosteronism	SCNN1A	chr12-6362196-CT	Deletion	NM_001038.6:c.729_730delAG	rs1592074026	CT		Frameshift Pathogenic		No	0	8.474e-07	1.332e-05	0	0	0	0	0	0	0	1.231e-06	1.247e-06	1.239e-06
3	Sandhoff Disease	HEXB	chr5-74718976-G-A	SNV	NM_000521.3:c.1417+5G>A	rs763517499	G	A	Likely Pathogenic		No	5.49e-05	4.238e-06	0	0	0	0	0	0	0	0	1.231e-06	1.123e-05	6.196e-06
4	Niemann Pick	SMPD1	chr11-6391903-G-A	SNV	NM_000543.5:c.838G>A	rs1357265115	G	A	Missense Pathogenic		No	0	0	0	0	0	4.685e-05	0	0	0	0	1.231e-06	2.495e-06	1.859e-06
5	Haemophilia	F8	F8-intron22 type 1	Inversion	Intron 22 inversion (Inv22)				Large Inversion		No
6	Cerebral Dysgenesis Neuropathy	SNAP29	chr22-20881101--A	Insertion	NM_004782.4:c.486_487insA	rs387907363		A	Frameshift Pathogenic		No	0.0002636	8.482e-07	0	0	0	0	0	0	0	1.601e-05	8.623e-06	2.372e-05	1.612e-05
7	Pyruvate Kinase Deficiency	PKLR	chr1-155294336-C-T	SNV	NM_000298.6:c.1015G>A	rs747097960	C	T	Missense Uncertain Significance		Yes	5.49e-05	0	0	0	0		0	0	0	0	0	6.237e-06	3.098e-06
8	MPS I	IDUA	chr4-1003102-T-C	SNV	NM_000203.5:c. 1469T>C	rs121965027	T	C	Missense Likely Pathogenic		No	0.0003818	0	0	0	0	0	0	0	0	0	7.862e-06	3.335e-05	2.049e-05
9	Criggler Najjar Syndrome	UGTA1	chr2-233767873-C-T	SNV	NM_000463.2:c.1021C>T	rs72551349	C	T	Nonsense Likely Pathogenic		No	0.0001537	1.186e-05	4.005e-05	1.667e-05	0	0	0	0	0	0	1.354e-05	2.62e-05	1.983e-05
10	Glutaric Aciduria Type I	GCDH	chr19-13002900-13003020	CNV	NM_013976.5				Deletion (Likely Pathogenic)		No
11	PFIC IV	TJP2	chr9-69251083-G-T	SNV	NM_001170416.1:c.3133G>T		G	T	Nonsense Likely Pathogenic		No
12	Junctional Epidermolysis Bullosa	LAMB3	chr1-209617408-A-T	SNV	NM_000228.3:c.3228+2T>A	rs1558146839	T	A	Splicing Pathogenic		No	1.099e-05	0	0	0	0	0	0	0	0	0	1.232e-06	0	6.203e-07
13	Pompe Disease	GAA	chr17-80112916--GGCCGAC (7bp)	Insertion	NM_000152.5:c.1930_1936dup	rs748829376			Frameshift Pathogenic		No	6.64e-05	0	0	0	0	0	0	0	0	0	3.699e-06	3.752e-06	3.725e-06
14	Niemann Pick	SMPD1	chr11-6394335-C-T	SNV	NM_000543.5:c.1624C>T	rs398123478	C	T	Nonsense Pathogenic		No	0.0003623	2.542e-06	0	0	0	0	0	0	0	1.6e-05	1.108e-05	3.492e-05	2.292e-05
15	PFIC II	ABCB11	chr2-168964204-A-G	SNV	NM_003742.4:c.2178+2T>C	rs1693198121	T	C	Likely Pathogenic		No	0	8.732e-07	0	0	0	0	0	0	0	0	0	1.307e-06	6.446e-07
16	X-Linked Adrenoleukodystrophy	ABCD1	chrX-153725534-G-A	SNV	NM_000033.3:c.268G>A		G	C		Missense Uncertain Significance	Yes
	Pontocerebellar Hypoplasia Type II	SEPSECS	chr4-25160309-C-G	SNV	NM_016955.4:c.61G>C		G	C	Missense Uncertain Significance		Yes	2.375e-05	0	0	0	0	0	0	0	0	0	2.544e-06	0	1.291e-06
17	Neuraminidase Deficiency	NEU1	chr6-31861188-C-T	SNV	NM_000434.3:c.615G>A	rs781137251	G	A	Silent Uncertain Significance		Yes	4.395e-05	0	0	0	0	0	0	0	0	0	2.466e-06	2.499e-06	2.482e-06
18	Beta Galactosidase	GLB1	chr3-33046122-T-A	SNV	NM_001317040.1:c.1210A>T		A	T	Nonsense Likely Pathogenic		No
19	Methhy Malonic Aciduria	MMAB	chr12-109561046-TCG-	Deletion	NM_052845.3:c.576_578DEL				In Frame Uncertain Significance		Yes
20	PFIC II	ABCB11	chr2-168923785-C-T	SNV	NM_003742.2:c.3803G>A	rs72549394	G	A	Missense Pathogenic		No	0	8.475e-07	0	0	0	0	0	0	0	0	0	1.248e-06	6.196e-07
21	HADH Related Disorder	HADH	chr4-108033218-G-A	SNV	NM_001184705.2:c.803G>A		G	A	Missense Uncertain Significance		Yes
22	Niemann Pick	SMPD1	chr11-6391903-G-A	SNV	NM_000543.5:c.838G>A	rs1357265115	G	A	Missense Pathogenic		No	0	0	0	0	0	4.685e-05	0	0	0	0	1.231e-06	2.495e-06	1.859e-06
23	MPS III A	SGSH	chr17-80217061-G-A	SNV	NM_000199.4:c.220C>T	rs104894636	C	T	Missense Pathogenic		No	7.953e-05	0.0002672	4.013e-05	0	0	0.0002194	0	0	0	6.49e-05	0.0002205	0.0002067	0.0002137
24	Cerebellar Hypoplasia	EXOSC3	chr9-37783993-T-G	SNV	NM_016042.3:c.395A>C	rs141138948	A	C	Missense Likely Pathogenic		No	0.0001318	0.0009042	0.0001602	0.0001833	0	3.124e-05	0	0	0	0.0005601	0.000693	0.0007186	0.0007057
25	MPS IV	GALNS	chr16-88822694-G-C	SNV	NM_001323544.1:c.1277C>G	rs752937387	C	G	Missense Pathogenic		No	3.295e-05	0	0	0	0	0	0	0	0	0	0	3.745e-06	1.86e-06
26	Cystic Fibrosis	CFTR	chr7-117559591-TCT-	Deletion	NM_000432:c.1521_1523DEL	rs113993960			In Frame Pathogenic		No	0.002504	0.01494	0.002467	0.003899	2.232e-05	0.00255	0.006051	0.001816	0.001096	0.01001	0.01221	0.01165	0.01193
27	MPS I	IDUA	chr4-1003102-T-C	SNV	NM_000203.3:c.1469T>C	rs121965027	T	C	Missense Pathogenic		No	0.0003818	0	0	0	0	0	0	0	0	0	7.862e-06	3.335e-05	2.049e-05
28	Sandhoff Disease	HEXB	chr5-74713584-C-T	SNV	NM_000521.3:c.850C>T	rs121907986	C	T	Nonsense Pathogenic		No	0.0002087	3.307e-05	0	0	2.228e-05	0	0	0	0	1.601e-05	2.833e-05	4.618e-05	3.72e-05
29	Alpha Methyl Acetoacetic Aciduria	ACAT1	chr11-108147295-C-A	SNV	NM_000019.3:c.1189 C>A	rs746332363	C	A	Missense Likely Pathogenic		No	0.0001099	0	0	0	0	0	0	0	0	0	3.693e-06	8.733e-06	6.197e-06
	Spinal Muscular Atrophy	ASAH1	chr8-18061712-C-G	SNV	NM_004315.5:c.725G>C	rs377749094	G	C		Missense Likely Pathogenic	No	3.445e-05	0	0	0	4.6e-05	0	0	0	0	0	0	6.378e-06	3.156e-06
	Biotinidase Deficiency	BTD	chr3-15645252-C-G	SNV	NM_001281723.2:c.1336C>G	rs13078881	G	C		Missense Pathogenic	No
30	Encephlopathy	FADD	chr11-70206358-A-G	SNV	NM_003824.3:c. 512 A>G	rs2049460251	A	G	Missense Uncertain Significance		Yes
	Biotinidase Deficiency	BTD	chr3-15645283-C-G	SNV	NM_001281723.2:c.1367A>G	rs397514345	A	G		Missense Pathogenic	No
31	21-Hydroxylase Deficiency	CYP21A2	chr6-32040110-G-T	SNV	NM_000500.5:c.844G>T	rs6471	G	T	Missense Likely Pathogenic		No	0.0009234	0.003748	0.004017	0.01816	0.0008039	0.00132	0.04838	0.009973	0	0.009819	0.005207	0.004791	0.005
	Ornithine Transcarbamylase Deficiency	OTC	chrX-38408742-G-A	SNV	NM_000531.6:c.654G>A	rs757459254	G	A		Missense Uncertain Significance	Yes	0.0004611	0	0	0	0	0	0	0	0	0	1.855e-05	2.902e-05	2.189e-05
32	Sclerosing Cholengitis	DCDC2	chr6-24353623-A-T	SNV	NM_016356.5:c.294C>A		C	A	Variant of Uncertain Significance		Yes
33	Mitochondrial Dna Depletion Type 6 Syndrome	MPV17	chr2-27312589-C-G	SNV	NM_002437.5:c.280 G>C	rs267607257	G	C	Missense Likely Pathogenic		No	1.098e-05	8.475e-07	0	0	0	0	0	0	0	0	0	2.495e-06	1.239e-06
34	Tyrosenemia Type I	FAH	chr15-80180230-G-A	SNV	NM_000137.4:c.1062+5 G>A	rs80338901	G	A	Splicing Pathogenic		No	0.0001977	0.0004642	8e-05	1.667e-05	0	0.0004409	0	0.0001656	0	0.0001925	0.0004106	0.000349	0.00038
	Shwachman-Diamond Syndrome	SBDS	chr7-66994210-A-G	SNV	NM_016038.2:c.258+2T>C	rs113993993	T	C		Splicing Pathogenic	No	0.003373	0.003571	0.001747	0.002553	0.004043	0.009557	0.001858	0.00198	0	0.003172	0.003667	0.003597	0.003632
35	Congenital Hydrocephalus Type 3	WDR81	chr17-1725900--AT…GG (24bp)	Insertion	NM_001163809.2:c.947_970 DUP	rs1567718360	A	AATGAACCCCTTGCAAGGG	In Frame Uncertain Significance		Yes	1.19e-05	5.231e-06	0	0	0	0	0	0	0	0	0	9.16e-06	4.514e-06
36	C6 Deficiency	C6	chr5-41161799--T	Insertion	NM_000065.5:c.1352DUP	rs779825789		T	Nonsense Likely Pathogenic		No	0.00168	0	0	0	0	0	0	0.0001651	0	4.801e-05	4.309e-05	0	9.729e-05
37	SCN1A	SCN1A	chr2-166013812-G-A	SNV	NM_001165963.1:c.3637C>T	rs794726710	C	T	Nonsense Pathogenic		No	0	0	0	0	0	0	0	0	0	0	0	0	0
	Multiple Congenital Anomalies Hypotonia Seizures Syndrome Type 4	PIGQ	chr16-579131-G-A	SNV	NM_148920.4:c.1286G>A		G	A		Likely Pathogenic	No
	C5 Deficiency	C5	chr9-121020090-G-A	SNV	NM_001735.3:c.1392C>T		G	T		Likely Pathogenic	No	0	8.478e-07	0	0	0	0	0	0	0	0	1.231e-06	0	6.198e-07
	Stromme Syndrome	CENPF	chr1-214648673-A-G	SNV	NM_016343.4:c.7831-2A>G	rs773086744	A	G		Likely Pathogenic	No	9.95e-05	0	0	0	0	0	0	0	0	0	0	1.125e-05	5.585e-06
	Congenital Ichthyosis	PNPLA1	chr6-36301977-C-T	SNV	NM_001145717.1:c.892 C>T	rs778158406	C	T		Likely Pathogenic	No	1.098e-05	5.932e-06	2.67e-05	6.666e-05	4.456e-05	0	0	0	0	1.6e-05	9.846e-06	1.123e-05	1.053e-05
38	PFIC I	ATP8B1	chr18-57674849-G-A	SNV	NM_005603.4:c.1804C>T	rs121909105	C	T	Pathogenic		No	0	3.39e-06	0	1.667e-05	2.228e-05	0	0	0	0	0	2.462e-06	4.99e-06	3.718e-06
39	MPS I	IDUA	chr4-1003089-G-T	SNV	NM_000203.5:c.1456G>T	rs1356329915	G	T	Missense Pathogenic		No	1.218e-05	2.625e-06	0	0	0	0	0	0	0	0	0	5.304e-06	2.629e-06
40	Propionic Acedemia	PCCB	chr3-136327638-A-G	SNV	NM_000532.5:c.1304A>G	rs121964961	A	G	Missense Likely Pathogenic		No	0	8.486e-06	6.667e-05	1.666e-05	0.002631	0	0	0	0	4.804e-05	9.613e-05	7.366e-05	8.497e-05
41	PFIC II	ABCB11	chr2-168970146-C-A	SNV	NM_003742.2:c.1708G>A	rs886043807	G	A	Missense Uncertain Significance		Yes	0	8.48e-07	4.009e-05	0.000117	0	0	0	0	0	0	8.622e-06	4.994e-06	6.82e-06
	G6PD Deficiency	G6PD	chrX-154533044-C-T	SNV	NM_000402.3:c.1039G>A	rs137852339	G	A		Missense Pathogenic	No	0.011	1.564e-05	0	0	0	0	0	0.001378	0	0.0007558	0.0003766	0.000943	0.0005631
	Dihydro Pyrimidine Dehydrogenase Deficiency	DPYD	chr1-97450058-C-T	SNV	NM_000110.3:c.1905+1G>A	rs3918290	G	A		Splicing Pathogenic	No	0.003996	0.004832	0.0004799	0.001284	0	0.02333	0.005576	0.002806	0	0.005009	0.005038	0.005084	0.005061
	Glycogen Storage Disease	PYGL	chr14-50914701-C-T	SNV	NM_002863.4:c.1518G>A	rs748519147	G	A		Silent Pathogenic	No	0.0002419	0	1.338e-05	0	0	0	0	0	0	0	1.482e-05	1.376e-05	1.429e-05
42	MPS I	IDUA	chr4-1003102-T-C	SNV	NM_000203.3:c.1469T>C	rs121965027	T	C	Missense Pathogenic		No	0.0003818	0	0	0	0	0	0	0	0	0	7.862e-06	3.335e-05	2.049e-05
43	SCID	IL7R	chr5-35874541-A-C	SNV	NM_002185.5:c.799A>C	rs764528268	A	C	Missense Likely Pathogenic		No	0.00011	0	0	0	0	0	0	0	0	0	2.478e-06	1.003e-05	6.231e-06
44	Glucose-Galactose Malabsorption	SLC5A1	chr22-32084649-G-A	SNV	NM_000343.4:c.875G>A	rs765502638	G	A	Missense Likely Pathogenic		No	3.294e-05	5.934e-06	0	0	0	0	0	0	0	1.601e-05	4.925e-06	8.735e-06	6.817e-06
45	Niemann Pick	SMPD1	chr11-6394335-C-T	SNV	NM_000543.4:c.1624C>T	rs398123478	C	T	Nonsense Pathogenic		No	0.0003623	2.542e-06	0	0	0	0	0	0	0	1.6e-05	1.108e-05	3.492e-05	2.292e-05
46	Maple Syrup Urine Disease	BCKDHB	chr6-80168903-A-G	SNV	NM_000056.4:c.506A>G	rs398124580	A	G	Missense Uncertain Significance		Yes	4.392e-05	1.102e-05	1.333e-05	0	2.229e-05	0	0	0	0	4.8e-05	9.847e-06	1.746e-05	1.363e-05
	Hereditary Fructose Intolerance	ALDOB	chr9-101424932-G-A	SNV	NM_000035.3:c.910C>T	rs555935217	C	T		Missense Pathogenic	No	2.196e-05	1.61e-05	4.004e-05	0	2.228e-05	0	0	0.0001647	0	3.201e-05	1.723e-05	1.747e-05	1.735e-05
	Hemoglobin C Disease	HBB	chr11-5225678-C-G	SNV	NM_000518.5:c.364G>C	rs33946267	G	C		Missense Pathogenic	No	0.005029	0.0001831	6.664e-05	8.331e-05	0	0	0	0.001815	0	0.000352	0.0002966	0.0005937	0.0004442
	Ghosh Microsyndactyly	TBXAS1	chr7-140015734-A-C	SNV	NM_001166253.1:c.1376G>A		G	A		Missense Pathogenic	No
47	Osteopetrosis Type I	TCIRG1	chr11-68050216-C-T	SNV	NM_006019.3:c.2198C>T	rs1248534307	C	T	Missense Uncertain Significance		Yes	0	8.475e-07	0	0	0	0	0	0	0	1.6e-05	1.231e-06	1.248e-06	1.239e-06
48	Glycosylation Type Iq	SRD5A3	chr4-55346393-G-A	SNV	NM_024592.5:c.57G>A	rs398124401	G	A	Nonsense Pathogenic		No	0.0009478	5.139e-06	0	0	0	0	0	0	0	9.78e-05	3.255e-05	8.782e-05	5.996e-05
49	Argino Succinic Aciduria	ASL	chr7-66086764-G-A	SNV	NM_000048.4:c.545G>A	rs751590073	G	A	Missense Pathogenic		No	0	4.339e-05	1.338e-05	0	2.25e-05	1.605e-05	0	0	0	0	2.724e-05	4.023e-05	3.369e-05
	Dubin-Johnson Syndrome	ABCC2	chr10-99813047-T-C	SNV	NM_000392.5:c.1997T>C	rs779584212	T	C		Missense Uncertain Significance	Yes	2.196e-05	1.271e-05	0	0	0	0.000203	0	0	0	3.201e-05	1.723e-05	2.246e-05	1.983e-05
	G6PD Deficiency	G6PD	chrX-154533044-C-T	SNV	NM_000402.3:c.1039G>A	rs137852339	G	A		Missense Pathogenic	No	0.011	1.564e-05	0	0	0	0	0	0.001378	0	0.0007558	0.0003766	0.000943	0.0005631
	Pompe Disease	GAA	chr17-80105866-G-A	SNV	NM_000152.5:c.664G>A	rs374569672	G	A		Missense Uncertain Significance	Yes	0.004987	0.0001027	1.334e-05	0.0002	4.464e-05	0	0	0.0001769	0	0.0005459	0.0002353	0.0005463	0.0003897
	Aspartylglucosaminuria	AGA	chr4-177442305-G-A	SNV	NM_000027.4:c.71C>T	rs756941180	C	T		Missense Uncertain Significance	Yes	8.783e-05	0	0	0	0	0	0	0	0	0	3.693e-06	6.237e-06	4.956e-06
	Hemochromatosis Type 2A	HJV	chr1-146018121-G-A	SNV	NM_213653.4:c.1237C>T	rs587756494	C	T		Missense Uncertain Significance	Yes	0.000538	8.474e-07	0	0	0	0	0	0	0	3.199e-05	1.969e-05	4.49e-05	3.221e-05
	Zellweger Syndrome Spectrum	PEX1	chr7-92501938-G-A	SNV	NM_000466.3:c.2368C>T	rs61750417	C	T		Nonsense Pathogenic	No	4.394e-05	9.323e-06	0	0	0	0	0	0	0	1.601e-05	1.231e-05	7.487e-06	9.915e-06
50	MPS I	IDUA	chr4-1004329-C-A	SNV	NM_000203.4:c.1898C>A	rs886043347	C	A	Nonsense Pathogenic		No	0	2.543e-06	0	0	0	0	0	0	0	0	0	3.747e-06	1.861e-06
51	PFIC IV	TJP2	chr9-71820078-71853725	CNV	NM_004817.4	EXON 1-16 DEL			Loss Pathogenic		No
	Breast Cancer	BRCA1	chr17-43045761-A-G	SNV	NM_0073003:c.5572T>C	rs80356959	T	C		Missense Pathogenic	No	1.098e-05	0	0	0	0	0	0	0	0	0	0	1.248e-06	6.197e-07
52	3-Beta Hydroxysteroid Dehydrogenase Type Ii Deficiency	HSD3B2	chr1-119422318-AA-	Deletion	NM_000198.3C.818_819DEL	rs754609778			Frameshift Pathogenic		No	0.0001317	0	0	0	0	0	0	0	0	1.6e-05	3.692e-06	1.247e-05	8.054e-06
	Biotinidase Deficiency	BTD	chr3-15645252-C-G	SNV	NM_001281723.2:c.1336G>C	rs13078881	G	C		Missense Pathogenic	No	0.03714	0.04188	0.006943	0.02142	0.000156	0.05293	0.03253	0.02145	0	0.03838	0.03804	0.03816	0.0381
53	Beta Galactosidase	GLB1	chr3-33046122-T-A	SNV	NM_001317040.1:c.1210A>T		A	T	Nonsense Pathogenic		No
54	Gaucher Disease	GBA	chr1-155235252-A-G	SNV	NM_000157.4:c.1448T>C	rs421016	T	C	Missense Pathogenic		No	0.0001318	7.547e-05	0.0002936	8.342e-05	0.0001785	0.0001407	0.0001014	0.0003304	0	0.0001441	0.000101	9.612e-05	9.858e-05
	Metachromatic Leukodystrophy	ARSA	chr22-50627374-C-T	SNV	NM_000487.6:c.257G>A	rs74315458	G	A		Missense Pathogenic	No	0.0001556	4.247e-05	1.336e-05	0	8.957e-05	0.0003497	0	0	0	0.0001288	5.444e-05	6.781e-05	6.108e-05
	Hemochromatosis Type I	HFE	chr6-26090951-C-G	SNV	NM_000410.4:c.187C>G	rs1799945	C	G		Missense Pathogenic	No	0.0794	0.1502	0.02867	0.1049	0.03073	0.1041	0.1168	0.1214	0.07237	0.125	0.133	0.1309	0.132
55	PFIC II	ABCB11	chr2-168923816-G-A	SNV	NM_003742.4:c.3772C>T	rs769983873	C	T	Nonsense Likely Pathogenic		No	5.49e-05	0	0	0	0	0	0	0	0	0	0	6.238e-06	3.098e-06
56	Niemann Pick	SMPD1	chr11-6394335-C-T	SNV	NM_000543.5.:c.1624C>T	rs398123478	C	T	Nonsense Pathogenic		No	0.0003623	2.542e-06	0	0	0	0	0	0	0	1.6e-05	1.108e-05	3.492e-05	2.292e-05
57	PFIC II	ABCB11	chr2-168986282-T-C	SNV	NM_003742.4:c.911A>G		A	G	Missense Uncertain Significance		Yes
58	MPS. III B	NAGLU	chr17-42536384-C-T	SNV	NM_000263.4:c.112C>T	rs1460260015	C	T	Missense Pathogenic		No	3.625e-05	4.141e-06	0	0	0	0	0	0	0	0	6.407e-06	1.749e-06	4.18e-06
	Mucolipidosis II/III (Alpha/Beta)	GNPTAB	chr12-101770183-A-	Deletion	NM_024312.4:c.1122DEL	chr12:102426018				Frameshift Likely Pathogenic	No
	Hemochromatosis Type I	HFE	chr6-26090951-C-G	SNV	NM_000410.4:c.187C>G	rs1799945	C	G		Missense Pathogenic	No	0.0794	0.1502	0.02867	0.1049	0.03073	0.1041	0.1168	0.1214	0.07237	0.125	0.133	0.1309	0.132
59	Mitochondrial Complex I, Nuclear Type 5	NDUFS1	chr2-206124267-C-T	SNV	NM_001199984.1:c.2144G>A	rs750056825	G	A	Missense Uncertain Significance		Yes	0.0001539	3.403e-06	1.336e-05	0	0	0	0	0	0	0	8.648e-06	1.501e-05	1.181e-05
60	Niemann Pick	SMPD1	chr11-6391903-G-A	SNV	NM_000543.5:c.838G>A	rs1357265115	G	A	Missense Pathogenic		No	0	0	0	0	0	4.685e-05	0	0	0	0	1.231e-06	2.495e-06	1.859e-06
61	Cerebrotendinous Xanthomatosis	CYP27A1	chr2-218813065-T-	SNV	NM_000784.4:c.986DEL	rs774213782			Likely Pathogenic		No	3.294e-05	0	0	0	0	0	0	0	0	0	0	3.744e-06	1.859e-06
	Combined Pituitary Hormone Deficiency	LHX4	chr1-180271890-G-A	SNV	NM_033343.4:c.662G>A	rs569913726	G	A		Missense Likely Pathogenic	No	3.295e-05	5.085e-06	0	3.335e-05	4.464e-05	0	0	0	0	3.2e-05	7.387e-06	1.123e-05	9.296e-06
62	Omenn Syndrome	RAG2	chr11-36592922-C-A	SNV	NM_003536.4:c.1247G>T	rs193922572	G	T	Missense Pathogenic		No	0.0003953	0	0	0	0	0	0	0	0	1.6e-05	1.354e-05	3.244e-05	2.292e-05
	Homocystinuria	GBE1	chr3-81646466-C-G	SNV	NM_0.000158.3:c.708G>C	rs137852892	G	C		Missense Likely Pathogenic	No	3.397e-05	2.392e-05	0	1.708e-05	0	0	0	0.0001657	0	3.226e-05	1.864e-05	2.52e-05	2.19e-05
	Hyperprolinemia, Type I	PRODH	chr22-18918421-A-G	SNV	NM_015335.4:c.1322T>C	rs2904551	T	C		Missense Pathogenic	No	0.003267	0.003724	0.003639	0.005206	0.004406	0.002746	0.003989	0.01019	0.04762	0.003965	0.003912	0.00378	0.003843
63	Sandhoff Disease	HEXB	chr5-74713573-T-G/ chr5-74713584-C-T	SNV	NM_000521.4:c.839T>G	rs1579950499	C	T	Nonsense Pathogenic		No	3.294e-05	0	0	0	0	0	0	0	0	0	2.463e-06	1.248e-06	1.86e-06
64	Presynaptic Congenital Myasthenic Syndrome Type 6	CHAT	chr10-49619743-G-A	SNV	NM_020549.4:c.406G>A	rs201479289	G	A	Missense Likely Pathogenic		No	1.099e-05	9.153e-05	8.013e-05	6.668e-05	0	0	0	0	0	0.0001603	8.994e-05	6.993e-05	8e-05
	Vanishing White Matter Disease	EIF2B1	chr12-123627087-G-A	SNV	NM_001414.3:c.439C>T	rs370678173	C	T		Nonsense Likely Pathogenic	No	0.001109	1.949e-05	0.0001066	0	0	0	0	0	0	3.199e-05	3.816e-05	0.0001285	8.302e-05
	Pompe Disease	GAA	chr17-80112929-G-A	SNV	NM_000152.3:c.1942G>A	rs536906561	G	A		Missense Pathogenic	No	0.0002765	8.482e-07	1.333e-05	0	0	0	0	0.0006618	0	1.605e-05	1.233e-05	2.751e-05	1.987e-05
	Classic Galactosemia	GALT	chr9-34648170-A-G	SNV	NM_000155.2:c.563A>G	rs75391579	A	G		Missense Pathogenic	No	0.0005599	0.003202	0.0006795	0.0008998	0	0.0001406	3.378e-05	0.0001652	0.005482	0.002416	0.002672	0.002409	0.002541
65	Mental Retardation Type 5	NSUN2	chr5-6600195-C-T	SNV	NM_017755.5:c.2035G>A	rs587776908	G	A	Missense Likely Pathogenic		No	2.196e-05	1.102e-05	1.333e-05	0	0	0	0	0	0	1.6e-05	8.616e-06	1.247e-05	1.053e-05
66	Citrulinemia Type II	SLC25A13	chr7-96193102-G-A	SNV	NM_014251.3:c.550C>T	rs80338716	C	T	Frameshift Likely Pathogenic		No	6.587e-05	5.254e-05	0	1.667e-05	0	0	0	0	0	6.402e-05	4.185e-05	4.866e-05	4.523e-05
67	Niemann Pick	SMPD1	chr11-6394204-G-A	SNV	NM_000543.4:c.1493G>A	rs120074117	G	A	Missense Pathogenic		No	7.686e-05	1.695e-06	1.333e-05	0	0	0	0	0	0	0	4.923e-06	7.484e-06	6.195e-06
68	PFIC II	ABCB11	chr2-168970146-C-T	SNV	NM_003742.2:c.1708G>A	rs886043807	G	A	Missense Pathogenic		No	0	8.48e-07	4.009e-05	0.000117	0	0	0	0	0	0	8.622e-06	4.994e-06	6.82e-06
	G6PD Deficiency	G6PD	chrX-154533044-C-T	SNV	NM_000402..3:c.1039G>A	rs137852339	G	A		Missense Pathogenic	No	0.011	1.564e-05	0	0	0	0	0	0.001378	0	0.0007558	0.0003766	0.000943	0.0005631
69	POLG Related Disorder	POLG	chr15-89318736-C-A	SNV	NM_001126131.1:c.3287G>T	rs368435864	G	T	Missense Likely Pathogenic		No	2.196e-05	0	0	1.666e-05	0	0	0	0	0	0	1.231e-06	2.495e-06	1.859e-06
70	Citrulinemia	ASS1	chr9-130464117-G-A	SNV	NM_000050.4:c.370G>A	rs936192871	G	A	Missense Pathogenic		No	0.0001098	5.932e-06	0	0	0	0	0	0.0003289	0	0	1.108e-05	1.248e-05	1.177e-05
	Hyperprolinemia, Type I	PRODH	chr22-18918421-A-G	SNV	NM_016335.4:c.1322T>C	rs2904551	T	C		Missense Likely Pathogenic	No	0.003267	0.003724	0.003639	0.005206	0.004406	0.002746	0.003989	0.01019	0.04762	0.003965	0.003912	0.00378	0.003843
71	RAG1 Associated Disorder	RAG1	chr11-36575993-C-T	SNV	NM_000448.2:c.2689C>T	rs757797994	C	T	Nonsense Pathogenic		No	1.098e-05	3.474e-05	0	0	0	0	0	0	0	0.000112	3.2e-05	2.869e-05	3.036e-05
72	Niemann Pick	SMPD1	chr11-6393680-C-T	SNV	NM_000543.4:c.1327C>T	rs120074127	C	T	Nonsense Pathogenic		No	1.098e-05	3.052e-05	0	0	0	0	0	0	0	0	2.709e-05	1.872e-05	2.293e-05
73	PFIC II	ABCB11	chr2-168957963-C-T	SNV	NM_003742.2:c.2343+1G>A		G	A	Splicing Uncertain Significance		Yes
74	Glycogen Storage Disease	SLC37A4	chr11-119026963-T-G	SNV	NM_001164277.1:c.758A>C		A	C	Variant of Uncertain Significance		Yes
75	Joubert Syndrome III	AHI1	chr6-135442607-G-	Deletion	NM_001134830.1:c.1887DEL				Frameshift Pathogenic		No
	Hyperprolinemia, Type I	PRODH	chr22-18918421-A-G	SNV	NM_016335.4:c.1322T>C	rs2904551	T	C		Missense Likely Pathogenic	No	0.003267	0.003724	0.003639	0.005206	0.004406	0.002746	0.003989	0.01019	0.04762	0.003965	0.003912	0.00378	0.003843
	Fragile X E Syndrome	AFF2	chrX-148987431-A-	Deletion	NM_002025.3:c.3689DEL					Frameshift Likely Pathogenic	No
76	Myopathy/ Muscular Atrophy/ C6 Deficiency	C6	chr5-41161799--T	Insertion	NM_000065.5:c.1352DUP	rs779825789	A	AT	Likely Pathogenic		No	0.00168	0	0	0	0	0	0	0.0001651	0	4.801e-05	4.309e-05	0.0001522	9.729e-05
	Congenital Hydrocephalus Type 3	WDR81	chr17-1725900--AT…GG (24bp)	Insertion	NM_001163809.2:c.947_970DUP	rs1567718360	A	AATGAACCCCTTGCAAGGG		Variant of Uncertain Significance	Yes	1.19e-05	5.231e-06	0	0	0	0	0	0	0	0	0	9.16e-06	4.514e-06
	Retinal Pigmentosa	RP1	chr8-54852678-C-T	SNV	NM_001375654.1:c.3841C>T	rs945145260	C	T		Likely Pathogenic	No	0.0006578	0.0001518	4.659e-05	0.0001266	0.0009464	0.0001557	0	0.0006192	0	0.0001311	0.000159	0.0001918	0.0001745
77	Methhy Malonic Aciduria	MMUT	chr6-49444642-G-A	SNV	NM_000255.3:c.1673C>T	rs1289671563	C	T	Missense Uncertain Significance		Yes	4.393e-05	0	1.338e-05	0	0	0	0	0	0	0	2.466e-06	3.748e-06	3.102e-06
78	HSD17B4 Related Disorder	HSD17B4	chr5-119525229-G-A	SNV	NM_001199291.1:c. 1592G>A	rs1554068136	G	A	Missense Likely Pathogenic		No	1.099e-05	1.698e-06	1.335e-05	0	0	0	0	0	0	0	1.233e-06	3.748e-06	2.482e-06
79	Nephropathic Cystinosis	CTNS	chr17-3658082-CG…CA (23bp)-	Deletion	NM_001031681.2:c.771_793DEL	rs759623796			Frameshift Pathogenic		No	0.0001209	1.695e-06	1.334e-05	0	0	0	0	0	0	1.604e-05	7.394e-06	1.124e-05	9.304e-06
80	MPS I	IDUA	chr4-1003092-T-C	SNV	NM_000203.3:c.1459T>C		T	C	Missense Pathogenic		No	0	8.762e-07	0	0	0	0	0	0	0	0	1.307e-06	0	6.588e-07
81	MPS I	IDUA	chr4-1003092-T-C	SNV	NM_000203.3:c.1459T>C		T	C	Missense Pathogenic		No	0	8.762e-07	0	0	0	0	0	0	0	0	1.307e-06	0	6.588e-07
82	Congenital Hypo Aldosteronism	CYP11B2	chr8-142914296-A-G	SNV	NM_000498.3:c.922T>C	rs1351295710	T	C	Missense Likely Pathogenic		No	9.881e-05	0	0	0	0	0	0	0	0	0	1.231e-06	9.979e-06	5.576e-06
	Sandhoff Disease	HEXB	chr5-74713625-T-	Deletion	NM_000521.3:c.892del					Frameshift Likely Pathogenic	No
	Dihydro Pyrimidine Dehydrogenase Deficiency	DPYD	chr1-97373561-CT…GG (16bp)-	Deletion	NM_000110.3:c.2043_2058DEL	rs773499329				Frameshift Likely Pathogenic	No	0.0009884	0	0	0	0	0	0	0	0	1.601e-05	2.586e-05	8.734e-05	5.639e-05
	Fragile X Syndrome	FMR1	chrX-147917663-A-G	SNV	>200CGG REPEATS	rs4949				Variant of Uncertain Significance	Yes
83	Immunodeficiency	ADA	chr20-44626507-G-A	SNV	NM_000022.2:c.311C>T	rs1452483770	C	T	Missense Likely Pathogenic		No	3.294e-05	2.542e-06	0	0	0	0	0	0	0	0	3.693e-06	3.742e-06	3.717e-06
	Carbamoyl Phosphate Synthetase I Deficiency	CPS1	chr2-210663123-GCTC-	Deletion	NM_001122633:c.3928_3931DEL					Frameshift Likely Pathogenic	No
	Meckel-Gruber Syndrome (Or Joubert Syndrome)	TCTN2	chr12-123671568-CACCG-TACCT	Substitution	NM_024809.4:c.144_148DELINSTACCT					Nonsense Likely Pathogenic	No
84	Congenital Disorder Of Glycosylation Type Ii B	MOGS	chr2-74463245-G-A	SNV	NM_006302.2:c.721C>T	rs745844848	C	T	Missense Uncertain Significance		Yes	0.0009771	2.034e-05	2.671e-05	0	0	0	0	0	0	6.402e-05	3.446e-05	0.0001135	7.373e-05
	Menke-Hennekam Syndrome 1	CREBBP	chr16-3728075-C-G	SNV	NM_004380.2:c.6972G>C	rs996280072	G	C		Missense Uncertain Significance	Yes	1.098e-05	9.322e-06	0	0	0	0	0	0	0	1.6e-05	7.385e-06	8.732e-06	8.054e-06
85	3-Methylcrotanyl-Coa Carboxylase Deficiency	MCCC1	chr3-182817188-G-A	SNV	NM_020166.5:c.41C>T		C	T	Missense Uncertain Significance		Yes
	Spinocerebellar Ataxia	ATG7	chr3-11348028-C-T	SNV	NM_001349232.2:c.216-389G>T	rs143545741	C	T		Likely Pathogenic	No	0.002275	0.001548	0.00016	0.0007004	0	0.0001875	3.383e-05	0.004964	0.01206	0.001104	0.001332	0.001408	0.00137
	Epilepsy, Pyridoxine Dependent	ALDH74A1	chr5-126559300-TGG-	Deletion	NM_001182.5:c.946_948del					Likely Pathogenic	No
	Ameiogenesis Imperfecta Type Iia3	WDR72	chr15-53615519-CG-	Deletion	NM_182758.4:c.2686_2687del					Likely Pathogenic	No
86	PFIC II	ABCB11	chr2-168990800-C-G	SNV	NM_003742.2:c.908+1 G>C	rs147649016	G	C	Splicing Pathogenic		No
	PFIC II	ABCB11	chr2-168993871-TTA-	Deletion	NM_003742.2:c.621_623DEL					In Frame Uncertain Significance	Yes
	Bartter Syndrome Type II	KCNJ1	chr11-128839643-G-A	SNV	NM_000220.2:c.658C>T	rs200320892				Missesnse likely pathogenic		0.002393	2.542e-05	0	1.666e-05	4.456e-05	3.146e-05	0	0.002145	0	0.00024	0.000101	0.0002483	0.0001741
87	Glutaric Aciduria Type I	GCDH	chr19-13002900-13003020	CNV	NM_013976				Loss Like Pathogenic		No
88	Spondyloenchondrodysplasia	ACP5	chr19-11575139-A-T	SNV	NM_001611.5:c.849T>A	rs1279125806	T	A	Variant of Uncertain Significance		Yes	2.196e-05	0	0	0	0	0	0	0	0	0	0	2.495e-06	1.239e-06
	Fabry Disease	GLA	chrX-101398011-C-T	SNV	NM_000169.3:c.1088G>A	rs111422676	G	A		Missense Pathogenic	No	0.0002112	1.119e-06	0	0.0003715	0	0	4.541e-05	0	0	0	1.6e-05	4.551e-05	2.566e-05
	Hemophagocytic Lymphohistiocytosis	PRF1	chr10-70598800-A-	Deletion	NM_001083116.3:c.921DELT	rs777345151				Likely Pathogenic	No	0.0001976	0	0	0	0	0	0	0	0	0	2.461e-06	1.996e-05	1.115e-05
	Microencephaly	DONSON	chr21-33586023-GACAA-	Deletion	NM_017613.4:c.557_561DelTTGTC	rs1244473323				Likely Pathogenic	No	6.588e-05	0	0	0	0	0	0	0	0	0	2.462e-06	4.99e-06	3.717e-06
	Ciliary Dyskinesia, Primary, 50	DNAH7	chr2-196001811-T-	Deletion	NM_018897.3:c.1037DelA	rs761292636				Likely Pathogenic	No	0	8.483e-07	0	0	0	0	0	0	0	0	0	1.25e-06	6.206e-07
89	Peroxisome Biogenesis Disorder	PEX1	chr7-92522246-C-A	SNV	NM_000466.3:c.130-1G>T	rs1028247729	G	A	Splicing Likely Pathogenic		No	0	3.39e-06	0	0	0	0	0	0	0	0	2.462e-06	2.496e-06	2.479e-06
	Hyperornithinemia-Hyperammonemia-Homocitrullinuria (HHH) Syndrome	SLC25A15	chr13-40793270-C-T	SNV	NM_014252.3:c.44C>T	rs202247806	C	T		Missense Likely Pathogenic	No	1.099e-05	4.238e-06	0	1.668e-05	0	3.126e-05	0	0	0	3.202e-05	4.924e-06	8.736e-06	6.817e-06
90	Glycogen Storage Disease	PHKB	chr16-47699956-A-G	SNV	NM_000293.3:c.590A>G	rs143720939	A	G	Missense Uncertain Significance		Yes	0	0	0.007666	0.0004691	0	0	0	0.003247	0	0.002054	0.00213	0.002019	0.002075
91	Aicardia Goutieres Syndrome Type 5	SAMHD1	chr20-35563517-G-A	SNV	NM_015474.4:c.424C>T	rs2063594910	C	T	Nonsense Pathogenic		No	1.098e-05	0	0	0	0	0	0	0	0	0	0	1.248e-06	6.197e-07
	Erythropoietic Protoporphyria (Epp)	FECH	chr18-57571588-A-G	SNV	NM_001012515.4:c.333-48T>C	rs2272783	T	C		Pathogenic	No	0.0891	0.04437	0.01752	0.2871	0.3808	0.09156	0.06466	0.05216	0.001096	0.06669	0.06712	0.06714	0.06713
	Developmental And Epileptic Eenceephlopathy Type 5	SPTAN1	chr9-128593020-C-T	SNV	NM_001130438.3:c.3193C>T	rs587784436	C	T		Variant of Uncertain Significance	Yes	0	3.395e-06	0	1.679e-05	0	1.567e-05	0	0	0	1.603e-05	6.165e-06	2.503e-06	4.347e-06

## Sheet: Table S2B
Supplementary Table S2B: Disease-wise molecular genetic information of RGD families
Serial No.	Disease	Gene	Position	Mutation	Associated SNP	SNP IDENTIFIER (rsId)
1	21-Hydroxylase Deficiency	CYP21A2	chr6-32040110-G-T	SNV	NM_000500.5:c.844G>T	rs6471
2	3-Beta Hydroxysteroid Dehydrogenase Type II Deficiency	HSD3B2	chr1-119422318-AA-	Deletion	NM_000198.3C.818_819DEL	rs754609778
3	3-Methylcrotanyl-Coa Carboxylase Deficiency	MCCC1	chr3-182817188-G-A	SNV	NM_020166.5:c.41C>T
4	Aicardia Goutieres Syndrome Type 5	SAMHD1	chr20-35563517-G-A	SNV	NM_015474.4:c.424C>T	rs2063594910
5	Alpha Methyl Acetoacetic Aciduria	ACAT1	chr11-108147295-C-A	SNV	NM_000019.3:c.1189 C>A	rs746332363
6	Ameiogenesis Imperfecta Type Iia3	WDR72	chr15-53615519-CG-	Deletion	NM_182758.4:c.2686_2687DEL
7	Argino Succinic Aciduria	ASL	chr7-66086764-G-A	SNV	NM_000048.4:c.545G>A	rs751590073
8	Aspartylglucosaminuria	AGA	chr4-177442305-G-A	SNV	NM_000027.4:c.71C>T	rs756941180
9	Bartter Syndrome Type II	KCNJ1	chr11-128839643-G-A	SNV	NM_000220.2:c.658C>T	rs200320892
10	Beta Galactosidase deeficiency	GLB1	chr3-33046122-T-A	SNV	NM_001317040.1:c.1210A>T	rs121907959
11	Biotinidase Deficiency	BTD	chr3-15645283-C-G	SNV	NM_001281723.2:c.1367A>G	rs397514345
			chr3-15645252-C-G	SNV	NM_001281723.2:c.1336G>C
12	Breast Cancer	BRCA1	chr17-43045761-A-G	SNV	NM_0073003:c.5572T>C	rs80356959
13	C5 Deficiency	C5	chr9-121020090-G-A	SNV	NM_001735.3:c.1392C>T
14	C6 Deficiency	C6	chr5-41161799--T	Insertion	NM_000065.5:c.1352DUP	rs779825789
15	Carbamoyl Phosphate Synthetase I Deficiency	CPS1	chr2-210663123-GCTC-	Deletion	NM_001122633:c.3928_3931DEL
16	Cerebellar Hypoplasia	EXOSC3	chr9-37783993-T-G	SNV	NM_016042.3:c.395A>C	rs141138948
17	Cerebral Dysgenesis Neuropathy	SNAP29	chr22-20881101--A	Insertion	NM_004782.4:c.486_487insA	rs387907363
18	Cerebrotendinous Xanthomatosis	CYP27A1	chr2-218813065-T-	SNV	NM_000784.4:c.986DEL	rs774213782
19	Chime Syndrome	PIGL	chr17-16217291-G-T	SNV	NM_004278.4:c.65G>T
20	Ciliary Dyskinesia, Primary, 50	DNAH7	chr2-196001811-T-	Deletion	NM_018897.3:c.1037DelA	rs761292636
21	Citrulinemia	ASS1	chr9-130464117-G-A	SNV	NM_000050.4:c.370G>A	rs936192871
22	Citrulinemia Type II	SLC25A13	chr7-96193102-G-A	SNV	NM_014251.3:c.550C>T	rs80338716
23	Classic Galactosemia	GALT	chr9-34648170-A-G	SNV	NM_000155.2:c.563A>G	rs75391579
24	Combined Pituitary Hormone Deficiency	LHX4	chr1-180271890-G-A	SNV	NM_033343.4:c.662G>A	rs569913726
25	Congenital Disorder Of Glycosylation Type Ii B	MOGS	chr2-74463245-G-A	SNV	NM_006302.2:c.721C>T	rs745844848
26	Congenital Hydrocephalus Type III	WDR81	chr17-1725900--AT…GG (24bp)	Insertion	NM_001163809.2:c.947_970 DUP	rs1567718360
27	Congenital Hypo Aldosteronism	CYB11B2	chr8-142914296-A-G	SNV	NM_000498.3:c.922T>C	rs1351295710
28	Congenital Ichthyosis	PNPLA1	chr6-36301977-C-T	SNV	NM_001145717.1:c.892 C>T	rs778158406
29	Criggler Najjar Syndrome	UGTA1	chr2-233767873-C-T	SNV	NM_000463.2:c.1021C>T	rs72551349
30	Cystic Fibrosis	CFTR	chr7-117559591-TCT-	Deletion	NM_000432:c.1521_1523DEL	rs113993960
31	Developmental And Epileptic Eenceephlopathy Type 5	SPTAN1	chr9-128593020-C-T	SNV	NM_001130438.3:c.3193C>T	rs587784436
32	Dihydro Pyrimidine Dehydrogenase Deficiency	DPYD	chr1-97450058-C-T	SNV	NM_000110.3:c.1905+1G>A	rs3918290
			chr1-97373561-CT…GG (16bp)-	Deletion	NM_000110.3:c.2043_2058DEL	rs773499329
33	Dubin-Johnson Syndrome	ABCC2	chr10-99813047-T-C	SNV	NM_000392.5:c.1997T>C	rs779584212
34	Encephlopathy	FADD	chr11-70206358-A-G	SNV	NM_003824.3:c. 512 A>G	rs2049460251
35	Epilepsy, Pyridoxine Dependent	ALDH74A1	chr5-126559300-TGG-	Deletion	NM_001182.5:c.946_948del
36	Erythropoietic Protoporphyria (Epp)	FECH	chr18-57571588-A-G	SNV	NM_001012515.4:c.333-48T>C	rs2272783
37	Fabry Disease	GLA	chrX-101398011-C-T	SNV	NM_000169.3:c.1088G>A	rs111422676
38	Fragile X E Syndrome	AFF2	chrX-148987431-A-	Deletion	NM_002025.3:c.3689DEL
39	Fragile X Syndrome	FMR1	chrX-147917663-A-G	SNV	>200CGG REPEATS	rs4949
40	G6PD Deficiency	G6PD	chrX-154533044-C-T	SNV	NM_000402.3:c.1039G>A
41	Gaucher Disease	GBA	chr1-155235252-A-G	SNV	NM_000157.4:c.1448T>C	rs421016
42	Ghosh Microsyndactyly	TBXAS1	chr7-140015734-A-C	SNV	NM_001166253.1:c.1376G>A
43	Glucose-Galactose Malabsorption	SLC5A1	chr22-32084649-G-A	SNV	NM_000343.4:c.875G>A	rs765502638
44	Glutaric Aciduria Type I	GCDH	chr19-13002900-13003020	CNV	NM_013976.5
45	Glycogen Storage Disease	PYGL	chr14-50914701-C-T	SNV	NM_002863.4:c.1518G>A	rs748519147
		SLC37A4	chr11-119026963-T-G	SNV	NM_001164277.1:c.758A>C
		PHKB	chr16-47699956-A-G	SNV	NM_000293.3:c.590A>G	rs143720939
46	Glycosylation Type Iq	SRD5A3	chr4-55346393-G-A	SNV	NM_024592.5:c.57G>A	rs398124401
47	HADH Related Disorder	HADH	chr4-108033218-G-A	SNV	NM_001184705.2:c.803G>A	rs121908073
48	Haemophilia	F8	F8-intron22 type 1	Inversion	Intron 22 inversion (Inv22)
49	Hemochromatosis Type 2A	HJV	chr1-146018121-G-A	SNV	NM_213653.4:c.1237C>T	rs587756494
50	Hemochromatosis Type I	HFE	chr6-26090951-C-G	SNV	NM_000410.4:c.187C>G	rs1799945
51	Hemoglobin C Disease	HBB	chr11-5225678-C-G	SNV	NM_000518.5:c.364G>C	rs33946267
52	Hemophagocytic Lymphohistiocytosis	PRF1	chr10-70598800-A-	Deletion	NM_001083116.3:c.921DELT	rs777345151
53	Hereditary Fructose Intolerance	ALDOB	chr9-101424932-G-A	SNV	NM_000035.3:c.910C>T	rs555935217
54	Homocystinuria	GBE1	chr3-81646466-C-G	SNV	NM_0.000158.3:c.708G>C	rs137852892
55	HSD17B4 Related Disorder	HSD17B4	chr5-119525229-G-A	SNV	NM_001199291.1:c. 1592G>A	rs1554068136
56	Hyperornithinemia-Hyperammonemia-Homocitrullinuria (HHH) Syndrome	SLC25A15	chr13-40793270-C-T	SNV	NM_014252.3:c.44C>T	rs202247806
57	Hyperprolinemia, Type I	PRODH	chr22-18918421-A-G	SNV	NM_016335.4:c.1322T>C	rs2904551
58	Immunodeficiency	ADA	chr20-44626507-G-A	SNV	NM_000022.2:c.311C>T	rs1452483770
59	Joubert Syndrome III	AHI1	chr6-135442607-G-	Deletion	NM_001134830.1:c. 1887del
60	Junctional Epidermolysis Bullosa	LAMB3	chr1-209617408-A-T	SNV	NM_000228.3:c.3228+2T>A	rs1558146839
61	Maple Syrup Urine Disease	BCKDHB	chr6-80168903-A-G	SNV	NM_000056.4:c.506A>G	rs398124580
62	Meckel-Gruber Syndrome (Or Joubert Syndrome)	TCTN2	chr12-123671568-CACCG-TACCT	Substitution	NM_024809.4:c.144_148DELINSTACCT
63	Menke-Hennekam Syndrome 1	CREBBP	chr16-3728075-C-G	SNV	NM_004380.2:c.6972G>C	rs996280072
64	Mental Retardation Type 5	NSUN2	chr5-6600195-C-T	SNV	NM_017755.5:c.2035G>A	rs587776908
65	Metachromatic Leukodystrophy	ARSA	chr22-50627374-C-T	SNV	NM_000487.6:c.257G>A	rs74315458
66	Methhy Malonic Aciduria	MMAB	chr12-109561046-TCG-	Deletion	NM_052845.3:c.576_578DEL	rs587778980
		MMUT	chr6-49444642-G-A	SNV	NM_000255.3:c.1673C>T	rs1289671563
67	Microencephaly	DONSON	chr21-33586023-GACAA-	Deletion	NM_017613.4:c.557_561DelTTGTC	rs1244473323
68	Mitochondrial Complex I, Nuclear Type 5	NDUFS1	chr2-206124267-C-T	SNV	NM_001199984.1:c.2144G>A
69	Mitochondrial Dna Depletion Type 6 Syndrome	MPV17	chr2-27312589-C-G	SNV	NM_002437.5:c.280 G>C	rs267607257
70	MPS I	IDUA	chr4-1003102-T-C	SNV	NM_000203.3:c.1469T>C	rs121965027
			chr4-1003089-G-T	SNV	NM_000203.5:c.1456G>T	rs1356329915
			chr4-1004329-C-A	SNV	NM_000203.4:c.1898C>A	rs886043347
			chr4-1003092-T-C	SNV	NM_000203.3:c.1459T>C
71	MPS III A	SGSH	chr17-80217061-G-A	SNV	NM_000199.4:c.220C>T	rs104894636
72	MPS III B	NAGLU	chr17-42536384-C-T	SNV	NM_000263.4:c.112C>T	rs1460260015
73	MPS IV	GALNS	chr16-88822694-G-C	SNV	NM_001323544.1:c.1277C>G	rs752937387
74	Mucolipidosis II/III (Alpha/Beta)	GNPTAB	chr12-101770183-A-	Deletion	NM_024312.4:c.1122DEL	chr12:102426018
75	Multiple Congenital Anomalies Hypotonia Seizures Syndrome Type 4	PIGQ	chr16-579131-G-A	SNV	NM_148920.4:c.1286G>A
76	Nephropathic Cystinosis	CTNS	chr17-3658082-CG…CA (23bp)-	Deletion	NM_001031681.2:c.771_793DEL	rs759623796
77	Neuraminidase Deficiency	NEU1	chr6-31861188-C-T	SNV	NM_000434.3:c.615G>A	rs781137251
78	Niemann Pick	SMPD1	chr11-6394204-G-A	SNV	NM_000543.4:c.1493G>A	rs120074117
			chr11-6393680-C-T	SNV	NM_000543.4:c.1327C>T	rs120074127
			chr11-6391903-G-A	SNV	NM_000543.5:c.838G>A	rs1357265115
			chr11-6394335-C-T	SNV	NM_000543.4:c.1624C>T	rs398123478
79	Ommenn Syndrome	RAG2	chr11-36592922-C-A	SNV	NM_003536.4:c.1247G>T	rs193922572
80	Ornithine Transcarbamylase Deficiency	OTC	chrX-38408742-G-A	SNV	NM_000531.6:c.654G>A	rs757459254
81	Osteopetrosis Type I	TCIRG1	chr11-68050216-C-T	SNV	NM_006019.3:c.2198C>T	rs1248534307
82	Peroxisome Biogenesis Disorder	PEX1	chr7-92522246-C-A	SNV	NM_000466.3:c.130-1G>T	rs1028247729
			chr7-92501938-G-A	SNV	NM_000466.3:c.2368C>T	rs61750417
83	PFIC I	ATP8B1	chr18-57674849-G-A	SNV	NM_005603.4:c.1804C>T	rs121909105
84	PFIC II	ABCB11	chr2-168964204-A-G	SNV	NM_003742.4:c.2178+2T>C	rs1693198121
			chr2-168923785-C-T	SNV	NM_003742.2:c.3803G>A	rs72549394
			chr2-168970146-C-A	SNV	NM_003742.2:c.1708G>A	rs886043807
			chr2-168923816-G-A	SNV	NM_003742.4:c.3772C>T	rs769983873
			chr2-168986282-T-C	SNV	NM_003742.4:c.911A>G
			chr2-168957963-C-T	SNV	NM_003742.2:c.2343+1G>A
			chr2-168990800-C-G	SNV	NM_003742.2:c.908+1 G>C	rs147649016
			chr2-168993871-TTA-	Deletion	NM_003742.2:c.621_623DEL
85	PFIC IV	TJP2	chr9-69251083-G-T	SNV	NM_001170416.1:c.3133G>T	rs1554652372
			chr9-71820078-71853725	CNV	NM_004817.4	EXON 1-16 DEL
86	POLG Related Disorder	POLG	chr15-89318736-C-A	SNV	NM_001126131.1:c.3287G>T	rs368435864
87	Pompe Disease	GAA	chr17-80112916--GGCCGAC (7bp)	Insertion	NM_000152.5:c.1930_1936dup	rs748829376
			chr17-80105866-G-A	SNV	NM_000152.5:c.664G>A	rs374569672
			chr17-80112929-G-A	SNV	NM_000152.3:c.1942G>A	rs536906561
88	Pontocerebellar Hypoplasia Type II	SEPSECS	chr4-25160309-C-G	SNV	NM_016955.4:c.61G>C	rs587784254
89	Presynaptic Congenital Myasthenic Syndrome Type 6	CHAT	chr10-49619743-G-A	SNV	NM_020549.4:c.406G>A	rs201479289
90	Propionic Acedemia	PCCB	chr3-136327638-A-G	SNV	NM_000532.5:c.1304A>G	rs121964961
91	Pseudohypoaldosteronism	SCNN1A	chr12-6362196-CT	Deletion	NM_001038.6:c.729_730delAG
92	Pyruvate Kinase Deficiency	PKLR	chr1-155294336-C-T	SNV	NM_000298.6:c.1015G>A	rs747097960
93	RAG1 Associated Disorder	RAG1	chr11-36575993-C-T	SNV	NM_000448.2:c.2689C>T	rs757797994
94	Retinal Pigmentosa	RP1	chr8-54852678-C-T	SNV	NM_001375654.1:c.3841C>T	rs945145260
95	Sandhoff Disease	HEXB	chr5-74718976-G-A	SNV	NM_000521.3:c.1417+5G>A	rs763517499
			chr5-74713584-C-T	SNV	NM_000521.3:c.850C>T	rs121907986
			chr5-74713573-T-G/ chr5-74713584-C-T	SNV	NM_000521.4:c.839T>G	rs1579950499
			chr5-74713625-T-	Deletion	NM_000521.3:c.892del
96	SCID	IL7R	chr5-35874541-A-C	SNV	NM_002185.5:c.799A>C	rs764528268
97	Sclerosing Cholengitis	DCDC2	chr6-24353623-A-T	SNV	NM_016356.5:c.294C>A	rs587777413
98	SCN1A	SCN1A	chr2-166013812-G-A	SNV	NM_001165963.1:c.3637C>T	rs794726710
99	Shwachman-Diamond Syndrome	SBDS	chr7-66994210-A-G	SNV	NM_016038.2:c.258+2T>C	rs113993993
100	Spinal Muscular Atrophy	ASAH1	chr8-18061712-C-G	SNV	NM_004315.5:c.725G>C	rs121907957
101	Spinocerebellar Ataxia	ATG7	chr3-11348028-C-T	SNV	NM_001349232.2:c.216-389G>T	rs1947773205
102	Spondyloenchondrodysplasia	ACP5	chr19-11575139-A-T	SNV	NM_001611.5:c.849T>A	rs1279125806
103	Stromme Syndrome	CENPF	chr1-214648673-A-G	SNV	NM_016343.4:c.7831-2A>G	rs773086744
104	Tyrosenemia Type I	FAH	chr15-80180230-G-A	SNV	NM_000137.4:c.1062+5 G>A	rs80338901
105	Vanishing White Matter Disease	EIF2B1	chr12-123627087-G-A	SNV	NM_001414.3:c.439C>T	rs370678173
106	X-Linked Adrenoleukodystrophy	ABCD1	chrX-153725534-G-A	SNV	NM_000033.3:c.268G>A

## Sheet: Table S2C
Supplementary Table S2C: Gene-wise information of RGD families
Serial No.	Gene	Position	Mutation	Associated SNP	SNP IDENTIFIER (rsId)	Frequency	Family Frequency	Disease
1	ABCB11	chr2-168964204-A-G	SNV	NM_003742.4:c.2178+2T>C	rs1693198121	1	1.0989	PFIC II
		chr2-168923785-C-T	SNV	NM_003742.2:c.3803G>A	rs72549394	1	1.0989
		chr2-168970146-C-A	SNV	NM_003742.2:c.1708G>A	rs886043807	2	2.1978
		chr2-168923816-G-A	SNV	NM_003742.4:c.3772C>T	rs769983873	1	1.0989
		chr2-168986282-T-C	SNV	NM_003742.4:c.911A>G		1	1.0989
		chr2-168957963-C-T	SNV	NM_003742.2:c.2343+1G>A		1	1.0989
		chr2-168990800-C-G	SNV	NM_003742.2:c.908+1 G>C	rs147649016	1	1.0989
		chr2-168993871-TTA-	Deletion	NM_003742.2:c.621_623DEL		1	1.0989
2	ABCC2	chr10-99813047-T-C	SNV	NM_000392.5:c.1997T>C	rs779584212	1	1.0989	Dubin-Johnson Syndrome
3	ABCD1	chrX-153725534-G-A	SNV	NM_000033.3:c.268G>A		1	1.0989	X-Linked Adrenoleukodystrophy
4	ACAT1	chr11-108147295-C-A	SNV	NM_000019.3:c.1189 C>A	rs746332363	1	1.0989	Alpha Methyl Acetoacetic Aciduria
5	ACP5	chr19-11575139-A-T	SNV	NM_001611.5:c.849T>A	rs1279125806	1	1.0989	Spondyloenchondrodysplasia
6	ADA	chr20-44626507-G-A	SNV	NM_000022.2:c.311C>T	rs1452483770	1	1.0989	Immunodeficiency
7	AFF2	chrX-148987431-A-	Deletion	NM_002025.3:c.3689DEL		1	1.0989	Fragile X E Syndrome
8	AGA	chr4-177442305-G-A	SNV	NM_000027.4:c.71C>T	rs756941180	1	1.0989	Aspartylglucosaminuria
9	AHI1	chr6-135442607-G-	Deletion	NM_001134830.1:c. 1887del		1	1.0989	Joubert Syndrome III
10	ALDH74A1	chr5-126559300-TGG-	Deletion	NM_001182.5:c.946_948del		1	1.0989	Epilepsy, Pyridoxine Dependent
11	ALDOB	chr9-101424932-G-A	SNV	NM_000035.3:c.910C>T	rs555935217	1	1.0989	Hereditary Fructose Intolerance
12	ARSA	chr22-50627374-C-T	SNV	NM_000487.6:c.257G>A	rs74315458	1	1.0989	Metachromatic Leukodystrophy
13	ASAH1	chr8-18061712-C-G	SNV	NM_004315.5:c.725G>C	rs121907957	1	1.0989	Spinal Muscular Atrophy
14	ASL	chr7-66086764-G-A	SNV	NM_000048.4:c.545G>A	rs751590073	1	1.0989	Argino Succinic Aciduria
15	ASS1	chr9-130464117-G-A	SNV	NM_000050.4:c.370G>A	rs936192871	1	1.0989	Citrulinemia
16	ATG7	chr3-11348028-C-T	SNV	NM_001349232.2:c.216-389G>T	rs1947773205	1	1.0989	Spinocerebellar Ataxia
17	ATP8B1	chr18-57674849-G-A	SNV	NM_005603.4:c.1804C>T	rs121909105	1	1.0989	PFIC I
18	BCKDHB	chr6-80168903-A-G	SNV	NM_000056.4:c.506A>G	rs398124580	1	1.0989	Maple Syrup Urine Disease
19	BRCA1	chr17-43045761-A-G	SNV	NM_0073003:c.5572T>C	rs80356959	1	1.0989	Breast Cancer
20	BTD	chr3-15645283-C-G	SNV	NM_001281723.2:c.1367A>G	rs397514345	1	1.0989	Biotinidase Deficiency
		chr3-15645252-C-G	SNV	NM_001281723.2:c.1336G>C		2	2.1978
21	C5	chr9-121020090-G-A	SNV	NM_001735.3:c.1392C>T		1	1.0989	C5 Deficiency
22	C6	chr5-41161799--T	Insertion	NM_000065.5:c.1352DUP	rs779825789	2	2.1978	C6 Deficiency
23	CENPF	chr1-214648673-A-G	SNV	NM_016343.4:c.7831-2A>G	rs773086744	1	1.0989	Stromme Syndrome
24	CFTR	chr7-117559591-TCT-	Deletion	NM_000432:c.1521_1523DEL	rs113993960	1	1.0989	Cystic Fibrosis
25	CHAT	chr10-49619743-G-A	SNV	NM_020549.4:c.406G>A	rs201479289	1	1.0989	Presynaptic Congenital Myasthenic Syndrome Type 6
26	CPS1	chr2-210663123-GCTC-	Deletion	NM_001122633:c.3928_3931DEL		1	1.0989	Carbamoyl Phosphate Synthetase I Deficiency
27	CREBBP	chr16-3728075-C-G	SNV	NM_004380.2:c.6972G>C	rs996280072	1	1.0989	Menke-Hennekam Syndrome 1
28	CTNS	chr17-3658082-CG…CA (23bp)-	Deletion	NM_001031681.2:c.771_793DEL	rs759623796	1	1.0989	Nephropathic Cystinosis
29	CYB11B2	chr8-142914296-A-G	SNV	NM_000498.3:c.922T>C	rs1351295710	1	1.0989	Congenital Hypo Aldosteronism
30	CYP21A2	chr6-32040110-G-T	SNV	NM_000500.5:c.844G>T	rs6471	1	1.0989	21-Hydroxylase Deficiency
31	CYP27A1	chr2-218813065-T-	SNV	NM_000784.4:c.986DEL	rs774213782	1	1.0989	Cerebrotendinous Xanthomatosis
32	DCDC2	chr6-24353623-A-T	SNV	NM_016356.5:c.294C>A	rs587777413	1	1.0989	Sclerosing Cholengitis
33	DNAH7	chr2-196001811-T-	Deletion	NM_018897.3:c.1037DelA	rs761292636	1	1.0989	Ciliary Dyskinesia, Primary, 50
34	DONSON	chr21-33586023-GACAA-	Deletion	NM_017613.4:c.557_561DelTTGTC	rs1244473323	1	1.0989	Microencephaly
35	DPYD	chr1-97450058-C-T	SNV	NM_000110.3:c.1905+1G>A	rs3918290	1	1.0989	Dihydro Pyrimidine Dehydrogenase Deficiency
		chr1-97373561-CT…GG (16bp)-	Deletion	NM_000110.3:c.2043_2058DEL	rs773499329	1	1.0989	Dihydro Pyrimidine Dehydrogenase Deficiency
36	EIF2B1	chr12-123627087-G-A	SNV	NM_001414.3:c.439C>T	rs370678173	1	1.0989	Vanishing White Matter Disease
37	EXOSC3	chr9-37783993-T-G	SNV	NM_016042.3:c.395A>C	rs141138948	1	1.0989	Cerebellar Hypoplasia
38	F8	F8-intron22 type 1	Inversion	Intron 22 inversion (Inv22)		1	1.0989	Haemophilia
39	FADD	chr11-70206358-A-G	SNV	NM_003824.3:c. 512 A>G	rs2049460251	1	1.0989	Encephlopathy
40	FAH	chr15-80180230-G-A	SNV	NM_000137.4:c.1062+5 G>A	rs80338901	1	1.0989	Tyrosenemia Type I
41	FECH	chr18-57571588-A-G	SNV	NM_001012515.4:c.333-48T>C	rs2272783	1	1.0989	Erythropoietic Protoporphyria (Epp)
42	FMR1	chrX-147917663-A-G	SNV	>200CGG REPEATS	rs4949	1	1.0989	Fragile X Syndrome
43	G6PD	chrX-154533044-C-T	SNV	NM_000402.3:c.1039G>A		3	3.2967	G6PD Deficiency
44	GAA	chr17-80112916--GGCCGAC (7bp)	Insertion	NM_000152.5:c.1930_1936dup	rs748829376	1	1.0989	Pompe Disease
		chr17-80105866-G-A	SNV	NM_000152.5:c.664G>A	rs374569672	1	1.0989
		chr17-80112929-G-A	SNV	NM_000152.3:c.1942G>A	rs536906561	1	1.0989
45	GALNS	chr16-88822694-G-C	SNV	NM_001323544.1:c.1277C>G	rs752937387	1	1.0989	MPS IV
46	GALT	chr9-34648170-A-G	SNV	NM_000155.2:c.563A>G	rs75391579	1	1.0989	Classic Galactosemia
47	GBA	chr1-155235252-A-G	SNV	NM_000157.4:c.1448T>C	rs421016	1	1.0989	Gaucher Disease
48	GBE1	chr3-81646466-C-G	SNV	NM_0.000158.3:c.708G>C	rs137852892	1	1.0989	Homocystinuria
49	GCDH	chr19-13002900-13003020	CNV	NM_013976.5		1	1.0989	Glutaric Aciduria Type I
50	GLA	chrX-101398011-C-T	SNV	NM_000169.3:c.1088G>A	rs111422676	1	1.0989	Fabry Disease
51	GLB1	chr3-33046122-T-A	SNV	NM_001317040.1:c.1210A>T	rs121907959	2	2.1978	Beta Galactosidase deeficiency
52	GNPTAB	chr12-101770183-A-	Deletion	NM_024312.4:c.1122DEL	chr12:102426018	1	1.0989	Mucolipidosis II/III (Alpha/Beta)
53	HADH	chr4-108033218-G-A	SNV	NM_001184705.2:c.803G>A	rs121908073	1	1.0989	HADH Related Disorder
54	HBB	chr11-5225678-C-G	SNV	NM_000518.5:c.364G>C	rs33946267	1	1.0989	Hemoglobin C Disease
55	HEXB	chr5-74718976-G-A	SNV	NM_000521.3:c.1417+5G>A	rs763517499	2	2.1978	Sandhoff Disease
		chr5-74713584-C-T	SNV	NM_000521.3:c.850C>T	rs121907986	1	1.0989
		chr5-74713573-T-G/ chr5-74713584-C-T	SNV	NM_000521.4:c.839T>G	rs1579950499	1	1.0989
		chr5-74713625-T-	Deletion	NM_000521.3:c.892 DEL		1	1.0989
56	HFE	chr6-26090951-C-G	SNV	NM_000410.4:c.187C>G	rs1799945	2	2.1978	Hemochromatosis Type I
57	HJV	chr1-146018121-G-A	SNV	NM_213653.4:c.1237C>T	rs587756494	1	1.0989	Hemochromatosis Type 2A
58	HSD17B4	chr5-119525229-G-A	SNV	NM_001199291.1:c. 1592G>A	rs1554068136	1	1.0989	HSD17B4 Related Disorder
59	HSD3B2	chr1-119422318-AA-	Deletion	NM_000198.3C.818_819DEL	rs754609778	1	1.0989	3-Beta Hydroxysteroid Dehydrogenase Type II Deficiency
60	IDUA	chr4-1003102-T-C	SNV	NM_000203.3:c.1469T>C	rs121965027	3	3.2967	MPS I
		chr4-1003089-G-T	SNV	NM_000203.5:c.1456G>T	rs1356329915	1	1.0989
		chr4-1004329-C-A	SNV	NM_000203.4:c.1898C>A	rs886043347	1	1.0989
		chr4-1003092-T-C	SNV	NM_000203.3:c.1459T>C		2	2.1978
61	IL7R	chr5-35874541-A-C	SNV	NM_002185.5:c.799A>C	rs764528268	1	1.0989	SCID
62	KCNJ1	chr11-128839643-G-A	SNV	NM_000220.2:c.658C>T	rs200320892	1	1.0989	Bartter Syndrome Type II
63	LAMB3	chr1-209617408-A-T	SNV	NM_000228.3:c.3228+2T>A	rs1558146839	1	1.0989	Junctional Epidermolysis Bullosa
64	LHX4	chr1-180271890-G-A	SNV	NM_033343.4:c.662G>A	rs569913726	1	1.0989	Combined Pituitary Hormone Deficiency
65	MCCC1	chr3-182817188-G-A	SNV	NM_020166.5:c.41C>T		1	1.0989	3-Methylcrotanyl-Coa Carboxylase Deficiency
66	MMAB	chr12-109561046-TCG-	Deletion	NM_052845.3:c.576_578DEL	rs587778980	1	1.0989	Methhy Malonic Aciduria
67	MMUT	chr6-49444642-G-A	SNV	NM_000255.3:c.1673C>T	rs1289671563	1	1.0989	Methhy Malonic Aciduria
68	MOGS	chr2-74463245-G-A	SNV	NM_006302.2:c.721C>T	rs745844848	1	1.0989	Congenital Disorder Of Glycosylation Type Ii B
69	MPV17	chr2-27312589-C-G	SNV	NM_002437.5:c.280 G>C	rs267607257	1	1.0989	Mitochondrial Dna Depletion Type 6 Syndrome
70	NAGLU	chr17-42536384-C-T	SNV	NM_000263.4:c.112C>T	rs1460260015	1	1.0989	MPS III B
71	NDUFS1	chr2-206124267-C-T	SNV	NM_001199984.1:c.2144G>A		1	1.0989	Mitochondrial Complex I, Nuclear Type 5
72	NEU1	chr6-31861188-C-T	SNV	NM_000434.3:c.615G>A	rs781137251	1	1.0989	Neuraminidase Deficiency
73	NSUN2	chr5-6600195-C-T	SNV	NM_017755.5:c.2035G>A	rs587776908	1	1.0989	Mental Retardation Type 5
74	OTC	chrX-38408742-G-A	SNV	NM_000531.6:c.654G>A	rs757459254	1	1.0989	Ornithine Transcarbamylase Deficiency
75	PCCB	chr3-136327638-A-G	SNV	NM_000532.5:c.1304A>G	rs121964961	1	1.0989	Propionic Acedemia
76	PEX1	chr7-92522246-C-A	SNV	NM_000466.3:c.130-1G>T	rs1028247729	1	1.0989	Peroxisome Biogenesis Disorder
		chr7-92501938-G-A	SNV	NM_000466.3:c.2368C>T	rs61750417	1	1.0989
77	PHKB	chr16-47699956-A-G	SNV	NM_000293.3:c.590A>G	rs143720939	1	1.0989	Glycogen Storage Disease
78	PIGL	chr17-16217291-G-T	SNV	NM_004278.4:c.65G>T		1	1.0989	Chime Syndrome
79	PIGQ	chr16-579131-G-A	SNV	NM_148920.4:c.1286G>A		1	1.0989	Multiple Congenital Anomalies Hypotonia Seizures Syndrome Type 4
80	PKLR	chr1-155294336-C-T	SNV	NM_000298.6:c.1015G>A	rs747097960	1	1.0989	Pyruvate Kinase Deficiency
81	PNPLA1	chr6-36301977-C-T	SNV	NM_001145717.1:c.892 C>T	rs778158406	1	1.0989	Congenital Ichthyosis
82	POLG	chr15-89318736-C-A	SNV	NM_001126131.1:c.3287G>T	rs368435864	1	1.0989	POLG Related Disorder
83	PRF1	chr10-70598800-A-	Deletion	NM_001083116.3:c.921DELT	rs777345151	1	1.0989	Hemophagocytic Lymphohistiocytosis
84	PRODH	chr22-18918421-A-G	SNV	NM_016335.4:c.1322T>C	rs2904551	3	3.2967	Hyperprolinemia, Type I
85	PYGL	chr14-50914701-C-T	SNV	NM_002863.4:c.1518G>A	rs748519147	1	1.0989	Glycogen Storage Disease
86	RAG1	chr11-36575993-C-T	SNV	NM_000448.2:c.2689C>T	rs757797994	1	1.0989	RAG1 Associated Disorder
87	RAG2	chr11-36592922-C-A	SNV	NM_003536.4:c.1247G>T	rs193922572	1	1.0989	Ommenn Syndrome
88	RP1	chr8-54852678-C-T	SNV	NM_001375654.1:c.3841C>T	rs945145260	1	1.0989	Retinal Pigmentosa
89	SAMHD1	chr20-35563517-G-A	SNV	NM_015474.4:c.424C>T	rs2063594910	1	1.0989	Aicardia Goutieres Syndrome Type 5
90	SBDS	chr7-66994210-A-G	SNV	NM_016038.2:c.258+2T>C	rs113993993	1	1.0989	Shwachman-Diamond Syndrome
91	SCN1A	chr2-166013812-G-A	SNV	NM_001165963.1:c.3637C>T	rs794726710	1	1.0989	SCN1A
92	SCNN1A	chr12-6362196-CT	Deletion	NM_001038.6:c.729_730delAG		1	1.0989	Pseudo Hypo Aldosteronism
93	SEPSECS	chr4-25160309-C-G	SNV	NM_016955.4:c.61G>C	rs587784254	1	1.0989	Pontocerebellar Hypoplasia Type II
94	SGSH	chr17-80217061-G-A	SNV	NM_000199.4:c.220C>T	rs104894636	1	1.0989	MPS III A
95	SLC25A13	chr7-96193102-G-A	SNV	NM_014251.3:c.550C>T	rs80338716	1	1.0989	Citrulinemia Type II
96	SLC25A15	chr13-40793270-C-T	SNV	NM_014252.3:c.44C>T	rs202247806	2	2.1978	Hyperornithinemia-Hyperammonemia-Homocitrullinuria (HHH) Syndrome
97	SLC37A4	chr11-119026963-T-G	SNV	NM_001164277.1:c.758A>C		1	1.0989	Glycogen Storage Disease
98	SLC5A1	chr22-32084649-G-A	SNV	NM_000343.4:c.875G>A	rs765502638	1	1.0989	Glucose-Galactose Malabsorption
99	SMPD1	chr11-6394204-G-A	SNV	NM_000543.4:c.1493G>A	rs120074117	1	1.0989	Niemann Pick Disease
		chr11-6393680-C-T	SNV	NM_000543.4:c.1327C>T	rs120074127	1	1.0989
		chr11-6391903-G-A	SNV	NM_000543.5:c.838G>A	rs1357265115	3	3.2967
		chr11-6394335-C-T	SNV	NM_000543.4:c.1624C>T	rs398123478	3	3.2967
100	SNAP29	chr22-20881101--A	Insertion	NM_004782.4:c.486_487insA	rs387907363	1	1.0989	Cerebral Dysgenesis Neuropathy
101	SPTAN1	chr9-128593020-C-T	SNV	NM_001130438.3:c.3193C>T	rs587784436	1	1.0989	Developmental And Epileptic Eenceephlopathy Type 5
102	SRD5A3	chr4-55346393-G-A	SNV	NM_024592.5:c.57G>A	rs398124401	1	1.0989	Glycosylation Type Iq
103	TBXAS1	chr7-140015734-A-C	SNV	NM_001166253.1:c.1376G>A		1	1.0989	Ghosh Microsyndactyly
104	TCIRG1	chr11-68050216-C-T	SNV	NM_006019.3:c.2198C>T	rs1248534307	1	1.0989	Osteopetrosis Type I
105	TCTN2	chr12-123671568-CACCG-TACCT	Substitution	NM_024809.4:c.144_148DELINSTACCT		1	1.0989	Meckel-Gruber Syndrome (Or Joubert Syndrome)
106	TJP2	chr9-69251083-G-T	SNV	NM_001170416.1:c.3133G>T	rs1554652372	1	1.0989	PFIC IV
		chr9-71820078-71853725	CNV	NM_004817.4	EXON 1-16 DEL	1	1.0989
107	UGTA1	chr2-233767873-C-T	SNV	NM_000463.2:c.1021C>T	rs72551349	1	1.0989	Criggler Najjar Syndrome
108	WDR72	chr15-53615519-CG-	Deletion	NM_182758.4:c.2686_2687 DEL		1	1.0989	Ameiogenesis Imperfecta Type Iia3
109	WDR81	chr17-1725900--AT…GG (24bp)	Insertion	NM_001163809.2:c.947_970 DUP	rs1567718360	1	1.0989	Congenital Hydrocephalus Type III

## Sheet: Table S2D
Supplementary Table S2D: Variant-wise genetic information of RGD families
Serial No.	Associated Variant	Gene	Position	Mutation	SNP IDENTIFIER (rsId)	Variant Frequency	Family Frequency	Disease
1	NM_000500.5:c.844 G>T	CYP21A2	chr6-32040110-G-T	SNV	rs6471	1	1.0989	21-Hydroxylase Deficiency
2	NM_000198.3C.818_819 DEL	HSD3B2	chr1-119422318-AA-	Deletion	rs754609778	1	1.0989	3-Beta Hydroxysteroid Dehydrogenase Type II Deficiency
3	NM_020166.5:c.41 C>T	MCCC1	chr3-182817188-G-A	SNV		1	1.0989	3-Methylcrotanyl-Coa Carboxylase Deficiency
4	NM_015474.4:c.424 C>T	SAMHD1	chr20-35563517-G-A	SNV	rs2063594910	1	1.0989	Aicardia Goutieres Syndrome Type 5
5	NM_000019.3:c.1189 C>A	ACAT1	chr11-108147295-C-A	SNV	rs746332363	1	1.0989	Alpha Methyl Acetoacetic Aciduria
6	NM_182758.4:c.2686_2687 DEL	WDR72	chr15-53615519-CG-	Deletion		1	1.0989	Ameiogenesis Imperfecta Type Iia3
7	NM_000048.4:c.545 G>A	ASL	chr7-66086764-G-A	SNV	rs751590073	1	1.0989	Argino Succinic Aciduria
8	NM_000027.4:c.71 C>T	AGA	chr4-177442305-G-A	SNV	rs756941180	1	1.0989	Aspartylglucosaminuria
9	NM_000220.2:c.658 C>T	KCNJ1	chr11-128839643-G-A	SNV	rs200320892	1	1.0989	Bartter Syndrome Type II
10	NM_001317040.1:c.1210 A>T	GLB1	chr3-33046122-T-A	SNV	rs121907959	2	2.1978	Beta Galactosidase deeficiency
11	NM_001281723.2:c.1367 A>G	BTD	chr3-15645283-C-G	SNV	rs397514345	1	1.0989	Biotinidase Deficiency
12	NM_001281723.2:c.1336 G>C		chr3-15645252-C-G	SNV		2	2.1978
13	NM_0073003:c.5572 T>C	BRCA1	chr17-43045761-A-G	SNV	rs80356959	1	1.0989	Breast Cancer
14	NM_001735.3:c.1392 C>T	C5	chr9-121020090-G-A	SNV		1	1.0989	C5 Deficiency
15	NM_000065.5:c.1352 DUP	C6	chr5-41161799--T	Insertion	rs779825789	2	2.1978	C6 Deficiency
16	NM_001122633:c.3928_3931 DEL	CPS1	chr2-210663123-GCTC-	Deletion		1	1.0989	Carbamoyl Phosphate Synthetase I Deficiency
17	NM_016042.3:c.395 A>C	EXOSC3	chr9-37783993-T-G	SNV	rs141138948	1	1.0989	Cerebellar Hypoplasia
18	NM_004782.4:c.486_487 insA	SNAP29	chr22-20881101--A	Insertion	rs387907363	1	1.0989	Cerebral Dysgenesis Neuropathy
19	NM_000784.4:c.986 DEL	CYP27A1	chr2-218813065-T-	SNV	rs774213782	1	1.0989	Cerebrotendinous Xanthomatosis
20	NM_004278.4:c.65 G>T	PIGL	chr17-16217291-G-T	SNV		1	1.0989	Chime Syndrome
21	NM_018897.3:c.1037 DelA	DNAH7	chr2-196001811-T-	Deletion	rs761292636	1	1.0989	Ciliary Dyskinesia, Primary, 50
22	NM_000050.4:c.370 G>A	ASS1	chr9-130464117-G-A	SNV	rs936192871	1	1.0989	Citrulinemia
23	NM_014251.3:c.550C>T	SLC25A13	chr7-96193102-G-A	SNV	rs80338716	1	1.0989	Citrulinemia Type II
24	NM_000155.2:c.563 A>G	GALT	chr9-34648170-A-G	SNV	rs75391579	1	1.0989	Classic Galactosemia
25	NM_033343.4:c.662 G>A	LHX4	chr1-180271890-G-A	SNV	rs569913726	1	1.0989	Combined Pituitary Hormone Deficiency
26	NM_006302.2:c.721 C>T	MOGS	chr2-74463245-G-A	SNV	rs745844848	1	1.0989	Congenital Disorder Of Glycosylation Type Ii B
27	NM_001163809.2:c.947_970 DUP	WDR81	chr17-1725900--AT…GG (24bp)	Insertion	rs1567718360	1	1.0989	Congenital Hydrocephalus Type III
28	NM_000498.3:c.922 T>C	CYB11B2	chr8-142914296-A-G	SNV	rs1351295710	1	1.0989	Congenital Hypo Aldosteronism
29	NM_001145717.1:c.892 C>T	PNPLA1	chr6-36301977-C-T	SNV	rs778158406	1	1.0989	Congenital Ichthyosis
30	NM_000463.2:c.1021 C>T	UGTA1	chr2-233767873-C-T	SNV	rs72551349	1	1.0989	Criggler Najjar Syndrome
31	NM_000432:c.1521_1523 DEL	CFTR	chr7-117559591-TCT-	Deletion	rs113993960	1	1.0989	Cystic Fibrosis
32	NM_001130438.3:c.3193 C>T	SPTAN1	chr9-128593020-C-T	SNV	rs587784436	1	1.0989	Developmental And Epileptic Eenceephlopathy Type 5
33	NM_000110.3:c.1905+1 G>A	DPYD	chr1-97450058-C-T	SNV	rs3918290	1	1.0989	Dihydro Pyrimidine Dehydrogenase Deficiency
34	NM_000110.3:c.2043_2058 DEL		chr1-97373561-CT…GG (16bp)-	Deletion	rs773499329	1	1.0989
35	NM_000392.5:c.1997 T>C	ABCC2	chr10-99813047-T-C	SNV	rs779584212	1	1.0989	Dubin-Johnson Syndrome
36	NM_003824.3:c. 512 A>G	FADD	chr11-70206358-A-G	SNV	rs2049460251	1	1.0989	Encephlopathy
37	NM_001182.5:c.946_948 DEL	ALDH74A1	chr5-126559300-TGG-	Deletion		1	1.0989	Epilepsy, Pyridoxine Dependent
38	NM_001012515.4:c.333-48 T>C	FECH	chr18-57571588-A-G	SNV	rs2272783	1	1.0989	Erythropoietic Protoporphyria (Epp)
39	NM_000169.3:c.1088 G>A	GLA	chrX-101398011-C-T	SNV	rs111422676	1	1.0989	Fabry Disease
40	NM_002025.3:c.3689 DEL	AFF2	chrX-148987431-A-	Deletion		1	1.0989	Fragile X E Syndrome
41	>200CGG REPEATS	FMR1	chrX-147917663-A-G	SNV	rs4949	1	1.0989	Fragile X Syndrome
42	NM_000402.3:c.1039 G>A	G6PD	chrX-154533044-C-T	SNV		3	3.2967	G6PD Deficiency
43	NM_000157.4:c.1448 T>C	GBA	chr1-155235252-A-G	SNV	rs421016	1	1.0989	Gaucher Disease
44	NM_001166253.1:c.1376 G>A	TBXAS1	chr7-140015734-A-C	SNV		1	1.0989	Ghosh Microsyndactyly
45	NM_000343.4:c.875 G>A	SLC5A1	chr22-32084649-G-A	SNV	rs765502638	1	1.0989	Glucose-Galactose Malabsorption
46	NM_013976.5	GCDH	chr19-13002900-13003020	CNV		1	1.0989	Glutaric Aciduria Type I
47	NM_002863.4:c.1518 G>A	PYGL	chr14-50914701-C-T	SNV	rs748519147	1	1.0989	Glycogen Storage Disease
48	NM_001164277.1:c.758 A>C	SLC37A4	chr11-119026963-T-G	SNV		1	1.0989
49	NM_000293.3:c.590 A>G	PHKB	chr16-47699956-A-G	SNV	rs143720939	1	1.0989
50	NM_024592.5:c.57 G>A	SRD5A3	chr4-55346393-G-A	SNV	rs398124401	1	1.0989	Glycosylation Type Iq
51	NM_001184705.2:c.803 G>A	HADH	chr4-108033218-G-A	SNV	rs121908073	1	1.0989	HADH Related Disorder
52	Intron 22 inversion (Inv22)	F8	F8-intron22 type 1	Inversion		1	1.0989	Haemophilia
53	NM_213653.4:c.1237 C>T	HJV	chr1-146018121-G-A	SNV	rs587756494	1	1.0989	Hemochromatosis Type 2A
54	NM_000410.4:c.187 C>G	HFE	chr6-26090951-C-G	SNV	rs1799945	2	2.1978	Hemochromatosis Type I
55	NM_000518.5:c.364 G>C	HBB	chr11-5225678-C-G	SNV	rs33946267	1	1.0989	Hemoglobin C Disease
56	NM_001083116.3:c.921 DelT	PRF1	chr10-70598800-A-	Deletion	rs777345151	1	1.0989	Hemophagocytic Lymphohistiocytosis
57	NM_000035.3:c.910 C>T	ALDOB	chr9-101424932-G-A	SNV	rs555935217	1	1.0989	Hereditary Fructose Intolerance
58	NM_0.000158.3:c.708 G>C	GBE1	chr3-81646466-C-G	SNV	rs137852892	1	1.0989	Homocystinuria
59	NM_001199291.1:c. 1592 G>A	HSD17B4	chr5-119525229-G-A	SNV	rs1554068136	1	1.0989	HSD17B4 Related Disorder
60	NM_014252.3:c.44 C>T	SLC25A15	chr13-40793270-C-T	SNV	rs202247806	2	2.1978	HHH Syndrome
61	NM_016335.4:c.1322 T>C	PRODH	chr22-18918421-A-G	SNV	rs2904551	3	3.2967	Hyperprolinemia, Type I
62	NM_000022.2:c.311 C>T	ADA	chr20-44626507-G-A	SNV	rs1452483770	1	1.0989	Immunodeficiency
63	NM_001134830.1:c. 1887 DEL	AHI1	chr6-135442607-G-	Deletion		1	1.0989	Joubert Syndrome III
64	NM_000228.3:c.3228+2 T>A	LAMB3	chr1-209617408-A-T	SNV	rs1558146839	1	1.0989	Junctional Epidermolysis Bullosa
65	NM_000056.4:c.506 A>G	BCKDHB	chr6-80168903-A-G	SNV	rs398124580	1	1.0989	Maple Syrup Urine Disease
66	NM_024809.4:c.144_148 DelInsTACCT	TCTN2	chr12-123671568-CACCG-TACCT	Substitution		1	1.0989	Meckel-Gruber Syndrome (Or Joubert Syndrome)
67	NM_004380.2:c.6972 G>C	CREBBP	chr16-3728075-C-G	SNV	rs996280072	1	1.0989	Menke-Hennekam Syndrome 1
68	NM_017755.5:c.2035 G>A	NSUN2	chr5-6600195-C-T	SNV	rs587776908	1	1.0989	Mental Retardation Type 5
69	NM_000487.6:c.257 G>A	ARSA	chr22-50627374-C-T	SNV	rs74315458	1	1.0989	Metachromatic Leukodystrophy
70	NM_052845.3:c.576_578 DEL	MMAB	chr12-109561046-TCG-	Deletion	rs587778980	1	1.0989	Methhy Malonic Aciduria
71	NM_000255.3:c.1673 C>T	MMUT	chr6-49444642-G-A	SNV	rs1289671563	1	1.0989
72	NM_017613.4:c.557_561 DelTTGTC	DONSON	chr21-33586023-GACAA-	Deletion	rs1244473323	1	1.0989	Microencephaly
73	NM_001199984.1:c.2144 G>A	NDUFS1	chr2-206124267-C-T	SNV		1	1.0989	Mitochondrial Complex I, Nuclear Type 5
74	NM_002437.5:c.280 G>C	MPV17	chr2-27312589-C-G	SNV	rs267607257	1	1.0989	Mitochondrial Dna Depletion Type 6 Syndrome
75	NM_000203.3:c.1469 T>C	IDUA	chr4-1003102-T-C	SNV	rs121965027	3	3.2967	MPS I
76	NM_000203.5:c.1456 G>T		chr4-1003089-G-T	SNV	rs1356329915	1	1.0989
77	NM_000203.4:c.1898 C>A		chr4-1004329-C-A	SNV	rs886043347	1	1.0989
78	NM_000203.3:c.1459 T>C		chr4-1003092-T-C	SNV		2	2.1978
79	NM_000199.4:c.220 C>T	SGSH	chr17-80217061-G-A	SNV	rs104894636	1	1.0989	MPS III A
80	NM_000263.4:c.112 C>T	NAGLU	chr17-42536384-C-T	SNV	rs1460260015	1	1.0989	MPS III B
81	NM_001323544.1:c.1277 C>G	GALNS	chr16-88822694-G-C	SNV	rs752937387	1	1.0989	MPS IV
82	NM_024312.4:c.1122 DEL	GNPTAB	chr12-101770183-A-	Deletion	chr12:102426018	1	1.0989	Mucolipidosis II/III (Alpha/Beta)
83	NM_148920.4:c.1286 G>A	PIGQ	chr16-579131-G-A	SNV		1	1.0989	Multiple Congenital Anomalies Hypotonia Seizures Syndrome Type 4
84	NM_001031681.2:c.771_793 DEL	CTNS	chr17-3658082-CG…CA (23bp)-	Deletion	rs759623796	1	1.0989	Nephropathic Cystinosis
85	NM_000434.3:c.615 G>A	NEU1	chr6-31861188-C-T	SNV	rs781137251	1	1.0989	Neuraminidase Deficiency
86	NM_000543.4:c.1493 G>A	SMPD1	chr11-6394204-G-A	SNV	rs120074117	1	1.0989	Niemann Pick
87	NM_000543.4:c.1327 C>T		chr11-6393680-C-T	SNV	rs120074127	1	1.0989
88	NM_000543.5:c.838 G>A		chr11-6391903-G-A	SNV	rs1357265115	3	3.2967
89	NM_000543.4:c.1624 C>T		chr11-6394335-C-T	SNV	rs398123478	3	3.2967
90	NM_003536.4:c.1247 G>T	RAG2	chr11-36592922-C-A	SNV	rs193922572	1	1.0989	Ommenn Syndrome
91	NM_000531.6:c.654 G>A	OTC	chrX-38408742-G-A	SNV	rs757459254	1	1.0989	Ornithine Transcarbamylase Deficiency
92	NM_006019.3:c.2198 C>T	TCIRG1	chr11-68050216-C-T	SNV	rs1248534307	1	1.0989	Osteopetrosis Type I
93	NM_000466.3:c.130-1 G>T	PEX1	chr7-92522246-C-A	SNV	rs1028247729	1	1.0989	Peroxisome Biogenesis Disorder
94	NM_000466.3:c.2368 C>T		chr7-92501938-G-A	SNV	rs61750417	1	1.0989
95	NM_005603.4:c.1804 C>T	ATP8B1	chr18-57674849-G-A	SNV	rs121909105	1	1.0989	PFIC I
96	NM_003742.4:c.2178+2 T>C	ABCB11	chr2-168964204-A-G	SNV	rs1693198121	1	1.0989	PFIC II
97	NM_003742.2:c.3803 G>A		chr2-168923785-C-T	SNV	rs72549394	1	1.0989
98	NM_003742.2:c.1708 G>A		chr2-168970146-C-A	SNV	rs886043807	2	2.1978
99	NM_003742.4:c.3772 C>T		chr2-168923816-G-A	SNV	rs769983873	1	1.0989
100	NM_003742.4:c.911 A>G		chr2-168986282-T-C	SNV		1	1.0989
101	NM_003742.2:c.2343+1 G>A		chr2-168957963-C-T	SNV		1	1.0989
102	NM_003742.2:c.908+1 G>C		chr2-168990800-C-G	SNV	rs147649016	1	1.0989
103	NM_003742.2:c.621_623 DEL		chr2-168993871-TTA-	Deletion		1	1.0989
104	NM_001170416.1:c.3133 G>T	TJP2	chr9-69251083-G-T	SNV	rs1554652372	1	1.0989	PFIC IV
105	NM_004817.4		chr9-71820078-71853725	CNV	EXON 1-16 DEL	1	1.0989
106	NM_001126131.1:c.3287 G>T	POLG	chr15-89318736-C-A	SNV	rs368435864	1	1.0989	POLG Related Disorder
107	NM_000152.5:c.1930_1936 Dup	GAA	chr17-80112916--GGCCGAC (7bp)	Insertion	rs748829376	1	1.0989	Pompe Disease
108	NM_000152.5:c.664 G>A		chr17-80105866-G-A	SNV	rs374569672	1	1.0989
109	NM_000152.3:c.1942 G>A		chr17-80112929-G-A	SNV	rs536906561	1	1.0989
110	NM_016955.4:c.61 G>C	SEPSECS	chr4-25160309-C-G	SNV	rs587784254	1	1.0989	Pontcerebellar Hypoplasia Type II
111	NM_020549.4:c.406 G>A	CHAT	chr10-49619743-G-A	SNV	rs201479289	1	1.0989	Presynaptic Congenital Myasthenic Syndrome Type 6
112	NM_000532.5:c.1304 A>G	PCCB	chr3-136327638-A-G	SNV	rs121964961	1	1.0989	Propionic Acedemia
113	NM_001038.6:c.729_730 DelAG	SCNN1A	chr12-6362196-CT	Deletion		1	1.0989	Pseudo Hypo Aldosteronism
114	NM_000298.6:c.1015 G>A	PKLR	chr1-155294336-C-T	SNV	rs747097960	1	1.0989	Pyruvate Kinase Deficiency
115	NM_000448.2:c.2689 C>T	RAG1	chr11-36575993-C-T	SNV	rs757797994	1	1.0989	RAG1 Associated Disorder
116	NM_001375654.1:c.3841 C>T	RP1	chr8-54852678-C-T	SNV	rs945145260	1	1.0989	Retinal Pigmentosa
117	NM_000521.3:c.1417+5 G>A	HEXB	chr5-74718976-G-A	SNV	rs763517499	2	2.1978	Sandhoff Disease
118	NM_000521.3:c.850 C>T		chr5-74713584-C-T	SNV	rs121907986	1	1.0989
119	NM_000521.4:c.839 T>G		chr5-74713573-T-G/ chr5-74713584-C-T	SNV	rs1579950499	1	1.0989
120	NM_000521.3:c.892 Del		chr5-74713625-T-	Deletion		1	1.0989
121	NM_002185.5:c.799 A>C	IL7R	chr5-35874541-A-C	SNV	rs764528268	1	1.0989	SCID
122	NM_016356.5:c.294 C>A	DCDC2	chr6-24353623-A-T	SNV	rs587777413	1	1.0989	Sclerosing Cholengitis
123	NM_001165963.1:c.3637 C>T	SCN1A	chr2-166013812-G-A	SNV	rs794726710	1	1.0989	SCN1A
124	NM_016038.2:c.258+2 T>C	SBDS	chr7-66994210-A-G	SNV	rs113993993	1	1.0989	Shwachman-Diamond Syndrome
125	NM_004315.5:c.725 G>C	ASAH1	chr8-18061712-C-G	SNV	rs121907957	1	1.0989	Spinal Muscular Atrophy
126	NM_001349232.2:c.216-389 G>T	ATG7	chr3-11348028-C-T	SNV	rs1947773205	1	1.0989	Spinocerebellar Ataxia
127	NM_001611.5:c.849 T>A	ACP5	chr19-11575139-A-T	SNV	rs1279125806	1	1.0989	Spondyloenchondrodysplasia
128	NM_016343.4:c.7831-2 A>G	CENPF	chr1-214648673-A-G	SNV	rs773086744	1	1.0989	Stromme Syndrome
129	NM_000137.4:c.1062+5 G>A	FAH	chr15-80180230-G-A	SNV	rs80338901	1	1.0989	Tyrosenemia Type I
130	NM_001414.3:c.439 C>T	EIF2B1	chr12-123627087-G-A	SNV	rs370678173	1	1.0989	Vanishing White Matter Disease
131	NM_000033.3:c.268 G>A	ABCD1	chrX-153725534-G-A	SNV		1	1.0989	X-Linked Adrenoleukodystrophy
						149
